# Supplementary material for: Modified carbon nitride nanozyme as bifunctional glucose oxidase-peroxidase for metal-free bioinspired cascade photocatalysis
Source: Nat Commun. 2019 Feb 26;10:940. doi: 10.1038/s41467-019-08731-y (PMC6391499; doi:10.1038/s41467-019-08731-y)
Supplement: Supplementary file 3 — Source Data [file 41467_2019_8731_MOESM3_ESM.xlsx]

## Sheet: Figure 2
			Intensity							Transmittance								GCN			ACN			KCN								AKCN						K		GCN			ACN
	XRD	Wavelength	GCN	ACN	KCN	AKCN		FT-IR	Wavenumber	GCN	ACN	KCN	AKCN		XPS	Cl	B.E	Intensity		B.E	Intensity		B.E.	Raw	Intensity	Peak	Sum	B.G	Peak		B.E.	Raw	Intensity	Peak	Sum	B.G	Peak		B.E	Intensity		B.E.	Raw	Intensity	Peak	Sum	B.G	Peak
		5.00836	1210.02	1083.78	585.822	92.9874			399.199	205.29	44.9287	157.983	-94.579				211.08	1015.14		210.88	1651.56		210.88	1533.22							210.88	1422.82							308.58	8217.5		308.38	8720.25
		5.02507	1152.42	1001.7	658.822	145.987			401.128	205.332	44.3849	157.679	-95.0775				210.98	973.944		210.78	1604.46		210.78	1501.52							210.78	1369.6							308.48	8225.56		308.28	8536.24
		5.04178	1202.02	1030.5	627.822	164.987			403.056	205.694	44.1027	158.073	-94.3183				210.88	957.582		210.68	1523.62		210.68	1555.16							210.68	1409.08							308.38	8150.88		308.18	8697.43
		5.05849	1207.62	1082.34	628.822	118.987			404.985	205.286	43.7542	157.82	-94.4613				210.78	977.143		210.58	1565.9		210.58	1524.27							210.58	1434.22							308.28	8080.12		308.08	8707.14
		5.0752	1174.02	1047.78	613.822	63.9874			406.913	205.588	44.2767	158.02	-94.3845				210.68	979.703		210.48	1549.83		210.48	1547.57							210.48	1351.78							308.18	8026.9		307.98	8637.63
		5.09191	1182.82	1095.3	597.822	154.987			408.842	205.211	43.9187	157.739	-94.759				210.58	910.165		210.38	1454.77		210.38	1513.93							210.38	1430.61							308.08	8118.35		307.88	8514.83
		5.10862	1166.02	1063.62	657.822	105.987			410.77	205.416	43.8852	157.82	-94.4583				210.48	983.577		210.28	1439.82		210.28	1576.17							210.28	1438.06							307.98	8050.61		307.78	8599.43
		5.12533	1173.22	1010.34	613.822	96.9874			412.699	205.009	43.8378	157.233	-94.5879				210.38	965.97		210.18	1537.2		210.18	1478.05							210.18	1423.76							307.88	7987.32		307.68	8495.08
		5.14205	1186.82	1043.46	584.822	115.987			414.627	205.016	44.2951	157.531	-94.3546				210.28	954.668		210.08	1589.63		210.08	1393.59							210.08	1393.61							307.78	8113.24		307.58	8516.69
		5.15876	1194.82	1088.1	620.822	96.9874			416.556	204.802	44.1034	157.379	-94.6775				210.18	962.226		209.98	1554.97		209.98	1495.5							209.98	1390.56							307.68	7941.28		307.48	8335.45
		5.17547	1182.82	1047.78	604.822	145.987			418.484	205.415	44.3119	158.237	-94.353				210.08	952.804		209.88	1565.78		209.88	1409.73							209.88	1371.73							307.58	7664.6		307.38	8418.39
		5.19218	1204.42	961.383	588.822	127.987			420.413	204.819	44.2366	157.765	-94.1338				209.98	935.651		209.78	1632.38		209.78	1450.18							209.78	1386.45							307.48	7869.9		307.28	8438.78
		5.20889	1150.82	1062.18	626.822	115.987			422.341	204.825	44.4893	157.568	-93.7768				209.88	927.518		209.68	1583.41		209.68	1455.06							209.68	1386.39							307.38	7954.39		307.18	8433.71
		5.2256	1166.02	1027.62	602.822	115.987			424.27	204.593	44.3083	157.384	-93.9428				209.78	968.084		209.58	1576.26		209.58	1481.37							209.58	1449.51							307.28	7845.04		307.08	8369.87
		5.24231	1172.42	1050.66	610.822	67.9874			426.198	204.78	44.7064	157.73	-93.5455				209.68	1002.6		209.48	1527.96		209.48	1520.28							209.48	1387.92							307.18	7987.44		306.98	8255.57
		5.25902	1170.82	1034.82	606.822	140.987			428.127	204.619	44.5434	157.523	-93.5867				209.58	966.739		209.38	1607.78		209.38	1442.34	--	--	--	--	--		209.38	1360.09	--	--	--	--	--		307.08	7754.79		306.88	8136.25	--	--	--	--	--
		5.27574	1180.42	1047.78	623.822	119.987			430.055	204.837	44.7204	157.806	-93.4834				209.48	968.928		209.28	1609.94		209.28	1494.25	--	--	--	--	--		209.28	1405.82	--	--	--	--	--		306.98	7635.42		306.78	8309.95	--	--	--	--	--
		5.29245	1163.62	1036.26	576.822	141.987			431.984	204.559	44.7832	157.795	-93.5761				209.38	942.178		209.18	1580.23		209.18	1413.32	--	--	--	--	--		209.18	1344.63	--	--	--	--	--		306.88	7814.48		306.68	8181.35	--	--	--	--	--
		5.30916	1162.82	1027.62	653.822	97.9874			433.912	204.542	44.9238	157.815	-93.309				209.28	985.744		209.08	1514.7		209.08	1450.54	--	--	--	--	--		209.08	1378.59	--	--	--	--	--		306.78	7617.85		306.58	8233.87	--	--	--	--	--
		5.32587	1166.82	1033.38	610.822	148.987			435.841	204.371	44.8311	157.572	-93.3698				209.18	939.789		208.98	1637.09		208.98	1489.14	--	--	--	--	--		208.98	1378.2	--	--	--	--	--		306.68	7664.42		306.48	8180.93	--	--	--	--	--
		5.34258	1178.82	1011.78	606.822	118.987			437.769	204.712	45.0278	157.704	-93.3283				209.08	1007		208.88	1710.89		208.88	1471.02	--	--	--	--	--		208.88	1332.25	--	--	--	--	--		306.58	7465.81		306.38	8135.46	--	--	--	--	--
		5.35929	1170.02	1029.06	623.822	143.987			439.698	204.729	44.9737	157.637	-93.4396				208.98	981.287		208.78	1619.59		208.78	1479.87	--	--	--	--	--		208.78	1339.09	--	--	--	--	--		306.48	7511.56		306.28	8147.17	--	--	--	--	--
		5.376	1157.22	1006.02	584.822	97.9874			441.626	204.809	45.3597	158.002	-92.9392				208.88	933.953		208.68	1536.46		208.68	1477.82	--	--	--	--	--		208.68	1353.16	--	--	--	--	--		306.38	7646.61		306.18	8097.71	--	--	--	--	--
		5.39271	1143.62	984.423	598.822	97.9874			443.555	204.696	45.3474	157.812	-92.7381				208.78	971.518		208.58	1582.57		208.58	1447.32	--	--	--	--	--		208.58	1400.28	--	--	--	--	--		306.28	7655.68		306.08	8211.34	--	--	--	--	--
		5.40943	1186.82	1047.78	618.822	137.987			445.483	204.791	45.391	157.924	-92.5656				208.68	935.844		208.48	1666.87		208.48	1486.56	--	--	--	--	--		208.48	1360.86	--	--	--	--	--		306.18	7491.56		305.98	7990.33	--	--	--	--	--
		5.42614	1158.82	1039.14	632.822	128.987			447.412	204.582	45.2469	157.86	-92.6272				208.58	939.026		208.38	1535.77		208.38	1455.29	--	--	--	--	--		208.38	1309.81	--	--	--	--	--		306.08	7595.18		305.88	8061.4	--	--	--	--	--
		5.44285	1178.02	1093.86	597.822	160.987			449.34	204.664	45.3803	157.854	-92.4429				208.48	981.287		208.28	1503.41		208.28	1409.85	--	--	--	--	--		208.28	1326.18	--	--	--	--	--		305.98	7429.03		305.78	8029.98	--	--	--	--	--
		5.45956	1164.42	997.383	617.822	133.987			451.269	204.602	45.4104	157.646	-92.4837				208.38	960.213		208.18	1548.16		208.18	1418.77	--	--	--	--	--		208.18	1357.76	--	--	--	--	--		305.88	7416.82		305.68	8012.24	--	--	--	--	--
		5.47627	1186.02	991.623	604.822	122.987			453.197	204.849	45.5753	157.784	-92.2786				208.28	1030.03		208.08	1583.49		208.08	1494.33	--	--	--	--	--		208.08	1318.23	--	--	--	--	--		305.78	7354.57		305.58	7877.98	--	--	--	--	--
		5.49298	1154.82	1011.78	578.822	113.987			455.126	204.52	45.3653	157.677	-92.5276				208.18	923.283		207.98	1533.35		207.98	1509.84	--	--	--	--	--		207.98	1378.14	--	--	--	--	--		305.68	7469.83		305.48	7962.51	--	--	--	--	--
		5.50969	1138.02	985.863	604.822	146.987			457.054	204.546	45.4075	157.802	-92.4213				208.08	898.949		207.88	1483.61		207.88	1412.07	--	--	--	--	--		207.88	1345.38	--	--	--	--	--		305.58	7302.07		305.38	7880.19	--	--	--	--	--
		5.5264	1152.42	1062.18	628.822	113.987			458.983	204.66	45.1735	157.477	-92.3805				207.98	937.203		207.78	1549.61		207.78	1383.12	--	--	--	--	--		207.78	1387.54	--	--	--	--	--		305.48	7313.59		305.28	7872.04	--	--	--	--	--
		5.54312	1198.02	1029.06	523.822	106.987			460.911	204.971	45.2878	157.716	-92.2934				207.88	894.899		207.68	1538.95		207.68	1508.12	--	--	--	--	--		207.68	1401.5	--	--	--	--	--		305.38	7288.42		305.18	7941.06	--	--	--	--	--
		5.55983	1154.82	1010.34	587.822	66.9874			462.84	204.893	45.2857	157.73	-92.2635				207.78	922.473		207.58	1739.07		207.58	1391.37	--	--	--	--	--		207.58	1296.91	--	--	--	--	--		305.28	7209.82		305.08	7670.18	--	--	--	--	--
		5.57654	1149.22	980.103	577.822	75.9874			464.768	205.008	45.4977	157.84	-91.985				207.68	908.021		207.48	1570.75		207.48	1533.29	--	--	--	--	--		207.48	1306.04	--	--	--	--	--		305.18	7354.44		304.98	7792.15	--	--	--	--	--
		5.59325	1194.02	982.983	588.822	131.987			466.697	204.902	45.5269	157.845	-92.0163				207.58	933.571		207.38	1565.3		207.38	1428.45	--	--	--	--	--		207.38	1355.93	--	--	--	--	--		305.08	7221.86		304.88	7800.63	--	--	--	--	--
		5.60996	1130.82	1007.46	556.822	95.9874			468.625	204.913	45.6709	158.006	-91.995				207.48	951.971		207.28	1562.25		207.28	1492.59	--	--	--	--	--		207.28	1374.2	--	--	--	--	--		304.98	7113.37		304.78	7673.13	--	--	--	--	--
		5.62667	1155.62	1086.66	553.822	122.987			470.554	204.807	45.4982	157.922	-92.1123				207.38	996.425		207.18	1611.98		207.18	1362.49	--	--	--	--	--		207.18	1396.11	--	--	--	--	--		304.88	7122.5		304.68	7601.23	--	--	--	--	--
		5.64338	1079.62	1063.62	571.822	74.9874			472.482	204.939	45.6662	158.246	-91.8724				207.28	974.122		207.08	1554.38		207.08	1482.22	--	--	--	--	--		207.08	1387.81	--	--	--	--	--		304.78	6988.64		304.58	7662.49	--	--	--	--	--
		5.6601	1149.22	1033.38	598.822	132.987			474.411	204.771	45.7426	158.137	-91.848				207.18	985.652		206.98	1593.4		206.98	1473.84	--	--	--	--	--		206.98	1409.97	--	--	--	--	--		304.68	7165.56		304.48	7602.89	--	--	--	--	--
		5.67681	1165.22	988.743	574.822	132.987			476.339	205.019	45.9471	158.246	-91.5626				207.08	934.376		206.88	1607.37		206.88	1429.2	--	--	--	--	--		206.88	1371.45	--	--	--	--	--		304.58	7143.19		304.38	7631.37	--	--	--	--	--
		5.69352	1186.02	1039.14	599.822	91.9874			478.268	205.084	45.9812	158.253	-91.448				206.98	984.262		206.78	1631.31		206.78	1474.43	--	--	--	--	--		206.78	1353.81	--	--	--	--	--		304.48	7042.35		304.28	7604.66	--	--	--	--	--
		5.71023	1150.02	971.463	613.822	112.987			480.196	205.221	46.0811	158.413	-91.3409				206.88	981.051		206.68	1604.93		206.68	1468.29	--	--	--	--	--		206.68	1389.39	--	--	--	--	--		304.38	6979.31		304.18	7512.88	--	--	--	--	--
		5.72694	1146.02	1031.94	572.822	62.9874			482.125	205.084	46.0394	158.312	-91.3654				206.78	975.4		206.58	1601.6		206.58	1452.17	--	--	--	--	--		206.58	1384.89	--	--	--	--	--		304.28	7050.41		304.08	7683.64	--	--	--	--	--
		5.74365	1178.82	1063.62	627.822	86.9874			484.053	205.233	46.224	158.322	-91.2055				206.68	924.25		206.48	1584.01		206.48	1408.6	--	--	--	--	--		206.48	1278.07	--	--	--	--	--		304.18	6847.3		303.98	7586.51	--	--	--	--	--
		5.76036	1131.62	1065.06	603.822	129.987			485.982	205.171	46.1827	158.178	-91.2903				206.58	993.634		206.38	1548.7		206.38	1398.71	--	--	--	--	--		206.38	1360.99	--	--	--	--	--		304.08	6913.72		303.88	7305.7	--	--	--	--	--
		5.77707	1134.02	1031.94	563.822	113.987			487.91	205.159	46.1034	158.316	-91.2157				206.48	968.054		206.28	1678.24		206.28	1451.88	--	--	--	--	--		206.28	1391.62	--	--	--	--	--		303.98	6977.57		303.78	7530.95	--	--	--	--	--
		5.79379	1180.42	1030.5	607.822	94.9874			489.839	205.111	46.1171	158.303	-91.2312				206.38	907.696		206.18	1497.9		206.18	1504.24							206.18	1399.09							303.88	6980.4		303.68	7476.84	--	--	--	--	--
		5.8105	1154.82	1060.74	599.822	102.987			491.767	205.252	46.4086	158.43	-91.0489				206.28	990.008		206.08	1582.06		206.08	1483.8							206.08	1365.1							303.78	6993.25		303.58	7334.38	--	--	--	--	--
		5.82721	1133.22	1024.74	569.822	83.9874			493.696	205.257	46.366	158.377	-91.0736				206.18	995.716		205.98	1669.1		205.98	1489.14							205.98	1305.19							303.68	6923.52		303.48	7487.86	--	--	--	--	--
		5.84392	1142.02	961.383	604.822	91.9874			495.624	205.38	46.4538	158.531	-91.0221				206.08	970.556		205.88	1529.31		205.88	1405.28							205.88	1327.61							303.58	6798.06		303.38	7399.62	--	--	--	--	--
		5.86063	1126.82	961.383	567.822	92.9874			497.553	205.404	46.5007	158.614	-91.0773				205.98	915.394		205.78	1475		205.78	1446.75							205.78	1328.36							303.48	6795.98		303.28	7634.12	--	--	--	--	--
		5.87734	1174.82	1014.66	593.822	113.987			499.481	205.713	46.7223	158.774	-90.9153				205.88	924.884		205.68	1517.69		205.68	1455.64							205.68	1392.97							303.38	6924.49		303.18	7403.97	--	--	--	--	--
		5.89405	1184.42	1101.06	645.822	74.9874			501.41	205.856	46.7609	158.883	-90.7743				205.78	896.369		205.58	1545.66		205.58	1426.07							205.58	1390.88							303.28	6881.8		303.08	7401.45	--	--	--	--	--
		5.91076	1129.22	984.423	578.822	78.9874			503.338	205.9	46.8616	159.134	-90.5935				205.68	970.468		205.48	1589.43		205.48	1452.12	1459.18	1452.12	1455.07	1456.23	-7.06287		205.48	1311.35	1317.18	1311.35	1313.44	1315.09	-5.83203		303.18	6646.27		302.98	7274.56	--	--	--	--	--
		5.92748	1158.82	1070.82	560.822	100.987			505.267	205.759	46.8747	159.053	-90.7041				205.58	951.653		205.38	1558.89		205.38	1455.85	1459.38	1452.12	1455.14	1456.36	-3.53162		205.38	1356.47	1317.44	1311.44	1313.58	1315.3	39.0312		303.08	6941.83		302.88	7257.09	--	--	--	--	--
		5.94419	1152.42	1044.9	568.822	72.9874			507.195	205.911	47.118	159.087	-90.6146				205.48	991.723		205.28	1541.42		205.28	1422.6	1459.58	1452.11	1455.21	1456.48	-36.9832		205.28	1431.64	1317.7	1311.53	1313.73	1315.51	113.937		302.98	6843.74		302.78	7296.01	--	--	--	--	--
		5.9609	1142.02	997.383	532.822	75.9874			509.124	205.926	47.1768	158.977	-90.7261				205.38	929.71		205.18	1681.23		205.18	1500.13	1459.85	1452.16	1455.34	1456.67	40.2852		205.18	1432.21	1317.97	1311.62	1313.88	1315.72	114.235		302.88	6741.36		302.68	7249.79	--	--	--	--	--
		5.97761	1126.02	997.383	569.822	71.9874			511.052	205.945	47.3308	159.067	-90.6024				205.28	962.85		205.08	1573.12		205.08	1466.65	1460	1452.09	1455.35	1456.74	6.65295		205.08	1387.43	1318.25	1311.72	1314.03	1315.94	69.1758		302.78	6659.71		302.58	7233.29	--	--	--	--	--
		5.99432	1110.02	982.983	558.822	66.9874			512.981	205.822	47.3852	159.031	-90.5369				205.18	989.674		204.98	1538.31		204.98	1409.33	1460.21	1452.06	1455.41	1456.87	-50.8809		204.98	1328.18	1318.54	1311.81	1314.18	1316.17	9.63757		302.68	6707.8		302.48	7532.31	--	--	--	--	--
		6.01103	1145.22	998.823	540.822	27.9874			514.909	205.815	47.614	159.169	-90.4425				205.08	900.086		204.88	1558.68		204.88	1398.18	1460.52	1452.13	1455.56	1457.09	-62.3433		204.88	1387.81	1318.84	1311.9	1314.33	1316.41	68.9702		302.58	6823.95		302.38	7204.51	--	--	--	--	--
		6.02774	1130.82	1034.82	566.822	46.9874			516.838	205.723	47.681	159.122	-90.5136				204.98	882.643		204.78	1611.96		204.78	1467.59	1460.87	1452.21	1455.74	1457.34	6.72546		204.78	1358.4	1319.15	1311.99	1314.49	1316.65	39.2531		302.48	6871.3		302.28	7243.18	--	--	--	--	--
		6.04445	1211.62	1042.02	601.822	84.9874			518.766	205.678	47.7234	159.115	-90.5512				204.88	919.305		204.68	1568.65		204.68	1478.38	1461.11	1452.19	1455.81	1457.49	17.2684		204.68	1379.78	1319.46	1312.08	1314.65	1316.9	60.3158		302.38	6753.59		302.18	7107.84	--	--	--	--	--
		6.06117	1135.62	1020.42	540.822	63.9874			520.695	205.473	47.6978	159.074	-90.7091				204.78	951.459		204.58	1624.44		204.58	1426.76	1461.36	1452.15	1455.87	1457.63	-34.595		204.58	1271.95	1319.79	1312.17	1314.81	1317.16	-47.8424		302.28	6653.01		302.08	7375.69	--	--	--	--	--
		6.07788	1165.22	1042.02	599.822	113.987			522.623	205.559	47.835	159.141	-90.6467				204.68	982.62		204.48	1586.36		204.48	1446.99	1461.69	1452.19	1456.01	1457.87	-14.7014		204.48	1398.91	1320.13	1312.26	1314.97	1317.42	78.778		302.18	6634.77		301.98	7356.35	--	--	--	--	--
		6.09459	1154.02	1053.54	550.822	38.9874			524.552	205.544	47.8382	159.086	-90.5937				204.58	1034.4		204.38	1540.13		204.38	1472.54	1462.01	1452.19	1456.13	1458.08	10.5286		204.38	1331.66	1320.48	1312.36	1315.14	1317.7	11.1759		302.08	6560.4		301.88	7123.54	--	--	--	--	--
		6.1113	1122.02	978.663	584.822	93.9874			526.48	205.557	47.9513	159.17	-90.4839				204.48	929.651		204.28	1696.22		204.28	1465.93	1462.31	1452.16	1456.21	1458.26	3.62183		204.28	1328.42	1320.85	1312.45	1315.31	1317.98	7.57043		301.98	6677.42		301.78	7166.85	--	--	--	--	--
		6.12801	1103.62	1020.42	566.822	115.987			528.409	205.431	47.9959	159.09	-90.5326				204.38	951.689		204.18	1713.29		204.18	1538.74	1462.63	1452.14	1456.31	1458.47	76.108		204.18	1395.58	1321.23	1312.54	1315.49	1318.28	74.3508		301.88	6550.62		301.68	7150.75	--	--	--	--	--
		6.14472	1151.62	1052.1	542.822	118.987			530.337	205.414	48.1438	159.119	-90.4531				204.28	974.563		204.08	1659.95		204.08	1503.75	1462.86	1452.01	1456.3	1458.58	40.8881		204.08	1310.43	1321.62	1312.63	1315.67	1318.59	-11.1937		301.78	6667.1		301.58	7313.91	--	--	--	--	--
		6.16143	1143.62	1066.5	590.822	61.9874			532.266	205.331	48.1628	159.042	-90.5176				204.18	893.648		203.98	1617.39		203.98	1455.98	1463.16	1451.93	1456.34	1458.75	-7.18469		203.98	1350.26	1322.04	1312.72	1315.85	1318.91	28.2253		301.68	6492.02		301.48	7179.5	--	--	--	--	--
		6.17814	1153.22	978.663	586.822	85.9874			534.194	205.311	48.2218	159.097	-90.4636				204.08	973.717		203.88	1652.25		203.88	1451.64	1463.56	1451.92	1456.47	1459.01	-11.9211		203.88	1415.27	1322.46	1312.81	1316.04	1319.24	92.807		301.58	6531.04		301.38	7386.19	--	--	--	--	--
		6.19486	1149.22	1050.66	564.822	95.9874			536.123	205.196	48.2058	158.992	-90.5173				203.98	968.554		203.78	1606.9		203.78	1537.95	1463.99	1451.92	1456.61	1459.3	73.9631		203.78	1424.93	1322.91	1312.9	1316.23	1319.59	102.02		301.48	6491.65		301.28	7277.83	--	--	--	--	--
		6.21157	1140.42	1042.02	553.822	69.9874			538.051	205.229	48.2926	159.046	-90.5173				203.88	1014.28		203.68	1678.46		203.68	1500.72	1464.3	1451.79	1456.63	1459.47	36.4161		203.68	1403.07	1323.38	1313	1316.42	1319.95	79.6928		301.38	6466.05		301.18	7421.44	--	--	--	--	--
		6.22828	1126.82	994.503	598.822	61.9874			539.98	205.2	48.2955	159.024	-90.5921				203.78	1019.12		203.58	1658.08		203.58	1497.89	1464.7	1451.72	1456.71	1459.71	33.1865		203.58	1355.89	1323.87	1313.09	1316.62	1320.33	32.0238		301.28	6512.08		301.08	7447.57	--	--	--	--	--
		6.24499	1141.22	1006.02	541.822	78.9874			541.908	205.243	48.3569	159.062	-90.5087				203.68	983.193		203.48	1679.44		203.48	1489.48	1465.13	1451.65	1456.8	1459.98	24.3449		203.48	1464.31	1324.38	1313.18	1316.83	1320.73	139.931		301.18	6580.99		300.98	7530.77	--	--	--	--	--
		6.2617	1157.22	1043.46	549.822	80.9874			543.837	205.133	48.3353	159.026	-90.5346				203.58	989.4		203.38	1611.62		203.38	1496.78	1465.61	1451.59	1456.91	1460.29	31.1703		203.38	1351.29	1324.92	1313.27	1317.04	1321.14	26.3742		301.08	6541.41		300.88	7409.85	--	--	--	--	--
		6.27841	1126.02	1049.22	564.822	118.987			545.765	205.18	48.4333	159.094	-90.4562				203.48	994.352		203.28	1708.41		203.28	1548.97	1466.11	1451.52	1457.02	1460.61	82.8645		203.28	1404.01	1325.48	1313.36	1317.26	1321.58	78.5293		300.98	6650		300.78	7425.16	--	--	--	--	--
		6.29512	1137.22	1047.78	573.822	62.9874			547.693	205.132	48.4013	159.039	-90.4884				203.38	949.256		203.18	1773.64		203.18	1563.78	1466.56	1451.37	1457.06	1460.87	97.2237		203.18	1382.38	1326.08	1313.45	1317.48	1322.04	56.3049		300.88	6604.93		300.68	7402.7	--	--	--	--	--
		6.31183	1126.02	944.103	567.822	102.987			549.622	205.24	48.4151	159.042	-90.4726				203.28	981.581		203.08	1881.39		203.08	1535.17	1467.02	1451.2	1457.08	1461.14	68.1481		203.08	1408.03	1326.7	1313.55	1317.71	1322.53	81.3285		300.78	6562		300.58	7485.66	--	--	--	--	--
		6.32855	1157.22	1029.06	506.822	66.9874			551.551	205.241	48.2966	158.959	-90.6001				203.18	964.313		202.98	1779.32		202.98	1420.7	1467.57	1451.07	1457.16	1461.48	-46.8732		202.98	1461.54	1327.36	1313.64	1317.95	1323.05	134.177		300.68	6530.47		300.48	7528.21	--	--	--	--	--
		6.34526	1143.62	1008.9	566.822	29.9874			553.479	205.238	48.2753	159.005	-90.6622				203.08	973.636		202.88	1661.38		202.88	1454.64	1468.35	1451.12	1457.42	1462.04	-13.7046		202.88	1373.99	1328.06	1313.73	1318.2	1323.59	45.9275		300.58	6676.75		300.38	7617.23	--	--	--	--	--
		6.36197	1120.42	1018.98	609.822	72.9874			555.408	205.155	48.1994	158.903	-90.7938				202.98	1038.03		202.78	1702.33		202.78	1485.69	1469.11	1451.11	1457.65	1462.58	16.5763		202.78	1373.77	1328.8	1313.82	1318.45	1324.17	44.9665		300.48	6640.4		300.28	7639.57	--	--	--	--	--
		6.37868	1144.42	988.743	559.822	72.9874			557.336	205.248	48.149	158.932	-90.9183				202.88	992.281		202.68	1602.14		202.68	1426.73	1469.89	1451.06	1457.84	1463.11	-43.1589		202.68	1392.33	1329.59	1313.91	1318.72	1324.78	62.74		300.38	6537.14		300.18	7475.56	--	--	--	--	--
		6.39539	1132.42	968.583	527.822	61.9874			559.264	205.322	48.0147	158.833	-91.155				202.78	967.132		202.58	1552.57		202.58	1433.37	1470.81	1451.09	1458.13	1463.78	-37.4435		202.58	1360.48	1330.43	1314	1318.99	1325.44	30.054		300.28	6538.67		300.08	7514.01	--	--	--	--	--
		6.4121	1129.22	972.903	546.822	91.9874			561.193	205.445	47.9701	158.825	-91.3286				202.68	984.768		202.48	1626.28		202.48	1527.99	1471.79	1451.12	1458.43	1464.49	56.1969		202.48	1403.92	1331.32	1314.09	1319.28	1326.13	72.603		300.18	6581.32		299.98	7284.05	--	--	--	--	--
		6.42881	1159.62	980.103	523.822	110.987			563.121	205.392	47.8586	158.751	-91.5256				202.58	1100.27		202.38	1651.36		202.38	1442.58	1472.7	1451	1458.6	1465.11	-30.1188		202.38	1484.61	1332.27	1314.18	1319.57	1326.88	152.342		300.08	6413.85		299.88	7380.75	--	--	--	--	--
		6.44552	1143.62	971.463	570.822	84.9874			565.05	205.421	47.8346	158.802	-91.5348				202.48	972.841		202.28	1724.51		202.28	1429.99	1473.81	1451.02	1458.91	1465.92	-43.8245		202.28	1468.97	1333.29	1314.28	1319.88	1327.68	135.683		299.98	6726.33		299.78	7534.74	--	--	--	--	--
		6.46224	1153.22	981.543	566.822	69.9874			566.979	205.414	47.8268	158.795	-91.4934				202.38	969.886		202.18	1827.16		202.18	1475.5	1475.04	1451.05	1459.27	1466.82	0.46289		202.18	1391.86	1334.38	1314.37	1320.2	1328.55	57.4793		299.88	6607.73		299.68	7438.81	--	--	--	--	--
		6.47895	1085.22	1072.26	558.822	79.9874			568.907	205.496	48.1649	158.966	-91.1284				202.28	993.009		202.08	1813.17		202.08	1476.34	1476.29	1451.01	1459.57	1467.72	0.05212		202.08	1421.01	1335.56	1314.46	1320.54	1329.48	85.4513		299.78	6633.21		299.58	7467.96	--	--	--	--	--
		6.49566	1121.22	984.423	564.822	71.9874			570.836	205.444	48.6432	159.151	-90.6353				202.18	1028.81		201.98	1621.45		201.98	1498.22	1477.65	1450.97	1459.9	1468.72	20.5726		201.98	1459.87	1336.83	1314.55	1320.89	1330.5	123.037		299.68	6715.38		299.48	7508.17	--	--	--	--	--
		6.51237	1152.42	1030.5	544.822	63.9874			572.764	205.542	49.2515	159.493	-89.9163				202.08	946.355		201.88	1697.25		201.88	1488.26	1479.1	1450.9	1460.21	1469.78	9.16174		201.88	1402.6	1338.22	1314.64	1321.25	1331.61	64.3809		299.58	6727.06		299.38	7634.15	--	--	--	--	--
		6.52908	1161.22	1000.26	555.822	105.987			574.693	205.525	49.781	159.754	-89.2601				201.98	964.625		201.78	1582.54		201.78	1499.61	1480.71	1450.84	1460.57	1470.98	18.9015		201.78	1389.76	1339.74	1314.73	1321.64	1332.83	50.023		299.48	6799.27		299.28	7629.41	--	--	--	--	--
		6.54579	1114.02	991.623	593.822	62.9874			576.621	205.521	50.2876	160.15	-88.4869				201.88	920.699		201.68	1567.45		201.68	1494.53	1482.47	1450.77	1460.94	1472.3	12.0596		201.68	1313.38	1341.41	1314.83	1322.05	1334.19	-28.0339		299.38	6778.55		299.18	7653.66	--	--	--	--	--
		6.5625	1147.62	970.023	548.822	77.9874			578.55	205.463	50.6499	160.384	-87.898				201.78	940.77		201.58	1719.87		201.58	1486.75	1484.44	1450.7	1461.34	1473.8	2.30701		201.58	1413.9	1343.29	1314.92	1322.47	1335.73	70.6128		299.28	6767.67		299.08	7418.53	--	--	--	--	--
		6.57921	1138.82	984.423	560.822	74.9874			580.478	205.512	51.0467	160.626	-87.385				201.68	992.356		201.48	1607.8		201.48	1478.12	1486.68	1450.64	1461.79	1475.53	-8.55786		201.48	1404.17	1345.41	1315.01	1322.93	1337.49	58.7604		299.18	6782.81		298.98	7594.75	--	--	--	--	--
		6.59593	1117.22	974.343	540.822	70.9874			582.407	205.491	51.2065	160.74	-87.0746				201.58	937.488		201.38	1549.89		201.38	1401.32	1489.24	1450.6	1462.29	1477.55	-87.9225		201.38	1391.87	1347.85	1315.1	1323.4	1339.55	44.0166		299.08	6902.5		298.88	7557.41
		6.61264	1138.82	932.583	568.822	88.9874			584.335	205.612	51.3511	160.882	-86.8342				201.48	973.636		201.28	1700.25		201.28	1490.1	1492.34	1450.68	1462.95	1480.06	-2.23718		201.28	1417.47	1350.72	1315.19	1323.91	1342	66.7496		298.98	6616.89		298.78	7455.05
		6.62935	1126.82	1049.22	591.822	39.9874			586.264	205.639	51.3694	160.889	-86.7941				201.38	969.188		201.18	1567.83		201.18	1508.67	1495.84	1450.62	1463.52	1482.94	12.8274		201.18	1429.93	1354.15	1315.28	1324.45	1344.98	75.7811		298.88	6499.57		298.68	7351.79
		6.64606	1129.22	981.543	515.822	78.9874			588.192	205.724	51.394	160.962	-86.7615				201.28	1010.89		201.08	1635.19		201.08	1467.18	1500.06	1450.53	1464.11	1486.48	-32.8752		201.08	1411.78	1358.33	1315.37	1325.02	1348.68	53.4543		298.78	6457.47		298.58	7299.94
		6.66277	1145.22	1034.82	535.822	107.987			590.12	205.733	51.356	160.939	-86.8119				201.18	999.925		200.98	1584.53		200.98	1457.83	1505.33	1450.5	1464.81	1491.02	-47.501		200.98	1370.35	1363.5	1315.46	1325.64	1353.33	6.85095		298.68	6323.04		298.48	7294.19
		6.67948	1139.62	985.863	524.822	70.9874			592.049	205.836	51.3865	161.048	-86.7876				201.08	977.08		200.88	1560.51		200.88	1493.86	1511.97	1450.49	1465.59	1496.88	-18.1134		200.88	1405.78	1369.99	1315.56	1326.29	1359.25	35.7933		298.58	6225.3		298.38	7316.2
		6.69619	1141.22	1026.18	560.822	51.9874			593.977	205.842	51.3302	161.095	-86.8222				200.98	927.755		200.78	1633.4		200.78	1440.94	1520.38	1450.43	1466.38	1504.43	-79.4423		200.78	1428.3	1378.19	1315.65	1326.99	1366.85	50.1082		298.48	6214.77		298.28	7274.52
		6.71291	1132.42	1036.26	574.822	84.9874			595.906	205.983	51.3597	161.179	-86.8098				200.88	972.519		200.68	1640.37		200.68	1501.4	1531.29	1450.44	1467.32	1514.41	-29.8896		200.68	1413.15	1388.6	1315.74	1327.75	1376.59	24.5492		298.38	6278.09		298.18	7021.18
		6.72962	1138.82	935.463	549.822	64.9874			597.835	206.05	51.3892	161.194	-86.8372				200.78	913.298		200.58	1675.15		200.58	1495.46	1545.25	1450.36	1468.26	1527.36	-49.7942		200.58	1376.39	1401.78	1315.83	1328.57	1389.05	-25.3939		298.28	6141.78		298.08	7108.86
		6.74633	1108.42	1023.3	569.822	96.9874			599.763	206.149	51.4324	161.29	-86.7657				200.68	1039.77		200.48	1608.8		200.48	1507.25	1563.25	1450.29	1469.3	1544.25	-56.0015		200.48	1362.04	1418.39	1315.92	1329.45	1404.86	-56.3495		298.18	6088.84		297.98	7154.92
		6.76304	1113.22	962.823	505.822	71.9874			601.692	206.135	51.3983	161.3	-86.776				200.58	1010.21		200.38	1638.38		200.38	1622.15	1586.23	1450.21	1470.42	1566.02	35.9209		200.38	1370.19	1439.1	1316.01	1330.41	1424.71	-68.9137		298.08	5775.92		297.88	6889.31
		6.77975	1143.62	965.703	520.822	76.9874			603.62	206.177	51.4501	161.324	-86.7395				200.48	987.399		200.28	1573.2		200.28	1628.73	1615.08	1449.94	1471.48	1593.54	13.6498		200.28	1424.13	1464.63	1316.11	1331.45	1449.28	-40.5		297.98	5799.4		297.78	6921.03
		6.79646	1128.42	977.223	542.822	49.9874			605.548	206.141	51.399	161.283	-86.7835				200.38	1059.82		200.18	1633.19		200.18	1705.92	1651	1449.67	1472.67	1628	54.9181		200.18	1488.97	1495.61	1316.2	1332.59	1479.22	-6.64429		297.88	5637.08		297.68	6810.44	7144.56	6810.44	7027.14	6927.86	-334.121
		6.81317	1163.62	942.663	512.822	84.9874			607.477	206.201	51.4157	161.36	-86.7491				200.28	1037.19		200.08	1658.06		200.08	1752.79	1694.8	1449.27	1473.89	1670.18	57.9916		200.08	1579.91	1532.58	1316.29	1333.84	1515.03	47.3309		297.78	5518.75		297.58	6742.48	7168.39	6810.44	7046.31	6932.52	-425.91
		6.82988	1148.42	951.303	514.822	115.987			609.405	206.138	51.3879	161.373	-86.7819				200.18	1049.17		199.98	1674.42		199.98	1749.61	1747.21	1448.81	1475.21	1720.81	2.39807		199.98	1572.76	1575.87	1316.38	1335.21	1557.03	-3.10644		297.68	5676.65		297.48	6725.04	7196.11	6810.63	7069.09	6937.65	-471.073
		6.8466	1153.22	997.383	526.822	81.9874			611.334	206.178	51.4312	161.444	-86.7239				200.08	971.957		199.88	1587.78		199.88	1826.38	1808.61	1448.35	1476.74	1780.22	17.7717		199.88	1638.86	1625.51	1316.47	1336.73	1605.25	13.3463		297.58	5629.42		297.38	6912.95	7228.94	6810.86	7096.67	6943.13	-315.99
		6.86331	1116.42	1004.58	576.822	68.9874			613.263	206.205	51.4243	161.397	-86.7222				199.98	977.912		199.78	1590.88		199.78	1904.02	1878.67	1447.77	1478.38	1848.07	25.3455		199.78	1669.11	1681.23	1316.56	1338.42	1659.37	-12.1165		297.48	5513.16		297.28	6932.1	7268.31	6810.58	7130.47	6948.43	-336.212
		6.88002	1116.42	985.863	544.822	35.9874			615.191	206.285	51.4688	161.442	-86.6699				199.88	959.349		199.68	1726.16		199.68	1929.57	1956.55	1447.07	1480.17	1923.45	-26.9818		199.68	1745.31	1742.26	1316.65	1340.29	1718.62	3.04993		297.38	5529.15		297.18	7048.52	7317.69	6810.25	7173.92	6954.02	-269.172
		6.89673	1138.82	962.823	533.822	70.9874			617.12	206.22	51.4483	161.424	-86.6833				199.78	1024.33		199.58	1696.48		199.58	2012.11	2040.72	1446.33	1482.26	2004.79	-28.6083		199.58	1843.21	1807.38	1316.74	1342.4	1781.73	35.8248		297.28	5414.6		297.08	6914.35	7381.16	6809.59	7231.07	6959.68	-466.813
		6.91344	1104.42	1018.98	550.822	85.9874			619.048	206.235	51.5261	161.491	-86.6193				199.68	991.849		199.48	1515.07		199.48	2143.35	2128.72	1445.46	1484.63	2089.55	14.6318		199.48	1872.32	1874.88	1316.84	1344.79	1846.94	-2.56421		297.18	5392.92		296.98	6996.53	7465.49	6809.3	7308.66	6966.13	-468.965
		6.93015	1109.22	1020.42	538.822	24.9874			620.976	206.215	51.5589	161.527	-86.6218				199.58	1021.72		199.38	1653.45		199.38	2145.16	2217.22	1444.39	1487.34	2174.27	-72.0584		199.38	1791.44	1942.47	1316.93	1347.51	1911.88	-151.027		297.08	5500.77		296.88	7095.15	7578.39	6808.78	7414.35	6972.82	-483.238
		6.94686	1140.42	1021.86	550.822	37.9874			622.905	206.282	51.5768	161.586	-86.5751				199.48	1029.43		199.28	1716.68		199.28	2269.34	2302.4	1443.31	1490.77	2254.94	-33.0603		199.28	2013.75	2007.37	1317.02	1350.69	1973.7	6.38184		296.98	5463.79		296.78	7451.49	7730.4	6807.99	7558.66	6979.73	-278.912
		6.96357	1134.02	1014.66	603.822	75.9874			624.833	206.248	51.5219	161.583	-86.5813				199.38	975.505		199.18	1597.35		199.18	2422.36	2379.35	1442.05	1495.06	2326.34	43.0085		199.18	2158.13	2066.37	1317.11	1354.48	2029.01	91.7563		296.88	5621.84		296.68	7698.08	7933.8	6806.22	7753.8	6986.21	-235.718
		6.98029	1138.02	993.063	529.822	93.9874			626.762	206.29	51.5438	161.668	-86.5279				199.28	959.275		199.08	1681.16		199.08	2465.17	2443.03	1440.54	1500.64	2382.93	22.1352		199.08	2103.84	2116.09	1317.2	1359.15	2074.15	-12.2507		296.78	5483.55		296.58	8072.83	8203.73	6803.75	8014.88	6992.61	-130.9
		6.997	1145.22	977.223	513.822	48.9874			628.691	206.263	51.5797	161.678	-86.4944				199.18	981.344		198.98	1569.28		198.98	2580.78	2489.16	1438.97	1508.46	2419.67	91.6189		198.98	2179.36	2153.44	1317.29	1365.14	2105.59	25.9206		296.68	5394.15		296.48	8490.6	8555.4	6800.25	8357.03	6998.63	-64.8027
		7.01371	1125.22	971.463	532.822	66.9874			630.619	206.329	51.674	161.711	-86.4167				199.08	1024.71		198.88	1580.58		198.88	2510.18	2514.79	1437.22	1519.54	2432.47	-4.61353		198.88	2210.6	2176.3	1317.38	1373.16	2120.52	34.2978		296.58	5318.06		296.38	9063.71	9003.71	6795.58	8795.09	7004.21	59.9961
		7.03042	1103.62	1034.82	533.822	86.9874			632.548	206.303	51.6422	161.691	-86.4341				198.98	1045.78		198.78	1473.82		198.78	2490.2	2520.26	1435.57	1535.82	2420.01	-30.0561		198.78	2150.43	2184.34	1317.48	1384.33	2117.49	-33.9089		296.48	5420.64		296.28	9520.65	9559.76	6789.32	9340.07	7009.01	-39.1074
		7.04713	1137.22	946.983	524.822	75.9874			634.476	206.333	51.6386	161.773	-86.3716				198.88	955.259		198.68	1559.44		198.68	2452.83	2508.95	1433.95	1559.5	2383.4	-56.1152		198.68	2155.35	2179.49	1317.57	1400.25	2096.8	-24.1355		296.38	5370.49		296.18	10290.7	10229.5	6781.78	9997.9	7013.42	61.167
		7.06384	1138.82	944.103	571.822	66.9874			636.404	206.283	51.5978	161.765	-86.3724				198.78	907.171		198.58	1576.1		198.58	2466.29	2487.49	1432.39	1593.52	2326.36	-21.1973		198.58	2167.55	2166	1317.66	1423.2	2060.46	1.54907		296.28	5329.74		296.08	11170	11009.1	6772.1	10764.5	7016.67	160.934
		7.08055	1114.82	985.863	519.822	31.9874			638.333	206.273	51.592	161.832	-86.3461				198.68	943.445		198.48	1640.05		198.48	2457.51	2464.43	1430.8	1641.31	2253.92	-6.91772		198.48	2203.81	2149.98	1317.75	1456.16	2011.58	53.8296		296.18	5325.11		295.98	12008.5	11883.2	6759.96	11624.6	7018.56	125.25
		7.09726	1131.62	1062.18	547.822	54.9874			640.261	206.285	51.5452	161.876	-86.3553				198.58	955.382		198.38	1573.36		198.38	2505.9	2449.15	1429.23	1706.75	2171.63	56.7522		198.38	2128.83	2138.6	1317.84	1502.63	1953.81	-9.77393		296.08	5457.95		295.88	12876.8	12824.7	6745.47	12550.9	7019.34	52.0596
		7.11398	1129.22	998.823	503.822	75.9874			642.19	206.38	51.5549	161.951	-86.2888				198.48	970.829		198.28	1631.69		198.28	2461.6	2450.41	1427.58	1793.5	2084.49	11.1924		198.28	2110.82	2139.26	1317.93	1566.45	1890.74	-28.4382		295.98	5549.04		295.78	13962.1	13790.3	6728.54	13499.8	7019.05	171.82
		7.13069	1182.02	994.503	490.822	58.9874			644.119	206.368	51.5578	161.926	-86.3024				198.38	1054.29		198.18	1559.43		198.18	2511.54	2475.67	1425.99	1904.65	1997.01	35.8657		198.18	2130.35	2158.65	1318.03	1651.09	1825.58	-28.2971		295.88	5339.81		295.68	14946.2	14720.8	6708.57	14412.1	7017.26	225.386
		7.1474	1144.42	1040.58	540.822	53.9874			646.047	206.489	51.6481	162.006	-86.2616				198.28	1074.66		198.08	1585.95		198.08	2484.27	2529.64	1424.33	2041.4	1912.56	-45.3706		198.08	2248.45	2201.82	1318.12	1758.88	1761.05	46.6326		295.78	5279.77		295.58	15859.7	15543.8	6685.84	15215.1	7014.44	315.949
		7.16411	1115.62	964.263	495.822	76.9874			647.976	206.618	51.6494	162.101	-86.2862				198.18	979.309		197.98	1620.96		197.98	2640.21	2613.95	1422.7	2202.81	1833.84	26.2625		197.98	2211.07	2271.2	1318.21	1890.13	1699.27	-60.1306		295.68	5192.9		295.48	16372.1	16177.2	6660.51	15826.8	7011	194.853
		7.18082	1136.42	910.983	520.822	55.9874			649.904	206.776	51.7053	162.302	-86.1941				198.08	992.999		197.88	1683.2		197.88	2739.8	2725.72	1420.83	2384.21	1762.34	14.0786		197.88	2374.6	2365.63	1318.3	2042.06	1641.87	8.96704		295.58	5271.26		295.38	16456.6	16545.4	6633.7	16170.7	7008.35	-88.7617
		7.19753	1090.02	1013.22	555.822	60.9874			651.832	206.829	51.7065	162.369	-86.1438				197.98	972.984		197.78	1709.51		197.78	2790.44	2857.93	1418.81	2577.59	1699.14	-67.4875		197.78	2460.84	2479.71	1318.39	2208.2	1589.9	-18.8674		295.48	5293.72		295.28	16255.6	16597.1	6606.59	16195.6	7008.04	-341.482
		7.21424	1148.42	958.503	562.822	84.9874			653.761	206.968	51.7506	162.497	-86.0724				197.88	996.673		197.68	1639.48		197.68	2917.38	2998.62	1416.7	2770.68	1644.65	-81.2398		197.68	2535.29	2603.22	1318.48	2377.72	1543.98	-67.9263		295.38	5407.79		295.18	16174.6	16325.9	6579.95	15894.5	7011.33	-151.274
		7.23095	1094.82	987.303	499.822	60.9874			655.689	207.02	51.7291	162.521	-86.0516				197.78	1018.36		197.58	1507.67		197.58	3275.71	3130.92	1414.4	2946.79	1598.54	144.787		197.58	2783.09	2721.09	1318.57	2535.35	1504.32	61.9954		295.28	5321.09		295.08	15619.8	15772	6553.47	15306.9	7018.57	-152.171
		7.24767	1110.82	998.823	561.822	57.9874			657.618	207.056	51.7906	162.568	-85.9761				197.68	971.21		197.48	1619.42		197.48	3199.62	3234.13	1411.55	3085.84	1559.84	-34.5122		197.48	2912.83	2814.26	1318.66	2662.17	1470.76	98.5649		295.18	5414.7		294.98	14870.6	15010.1	6528.44	14506.5	7032.02	-139.522
		7.26438	1090.82	1006.02	529.822	58.9874			659.546	207.02	51.8529	162.57	-85.94				197.58	995.85		197.38	1750.17		197.38	3313.09	3288.07	1408.8	3168.53	1528.34	25.0212		197.38	2881.07	2862.57	1318.76	2738.4	1442.93	18.5017		295.08	5362.88		294.88	13896	14124.4	6505.41	13576.2	7053.66	-228.443
		7.28109	1135.62	1006.02	498.822	33.9874			661.475	207.112	51.9528	162.661	-85.8721				197.48	987.593		197.28	1674.24		197.28	3289.82	3277.17	1405.88	3180.3	1502.75	12.6521		197.28	2830.54	2851.12	1318.85	2749.73	1420.24	-20.5769		294.98	5398.99		294.78	13224.8	13194.7	6485.01	12593.4	7086.27	30.1064
		7.2978	1153.22	971.463	499.822	88.9874			663.403	207.124	51.9729	162.652	-85.8801				197.38	1003.3		197.18	1662.81		197.18	3195.64	3197.94	1402.99	3118.69	1482.23	-2.29663		197.18	2729.54	2776.94	1318.94	2693.84	1402.04	-47.3999		294.88	5583.06		294.68	12489.1	12286.7	6466.4	11620.9	7132.2	202.44
		7.31451	1147.62	991.623	572.822	35.9874			665.332	207.136	52.0151	162.652	-85.8826				197.28	984.533		197.08	1529.34		197.08	3003.38	3059.78	1400.24	2994.09	1465.93	-56.3984		197.08	2647.63	2650.34	1319.03	2581.73	1387.64	-2.71143		294.78	5719.61		294.58	11656.1	11453.2	6449.78	10706.6	7196.43	202.869
		7.33122	1105.22	1044.9	509.822	37.9874			667.26	207.138	51.8263	162.575	-86.1179				197.18	997.936		196.98	1599.11		196.98	2889.66	2880.44	1397.78	2825.12	1453.1	9.21948		196.98	2462.41	2489.39	1319.12	2432.14	1376.37	-26.9812		294.68	5844.88		294.48	10761.2	10734.5	6435.4	9883.77	7286.17	26.667
		7.34793	1150.82	991.623	537.822	56.9874			669.189	207.416	51.8015	162.882	-85.8881				197.08	1012.67		196.88	1666.86		196.88	2704.94	2679.48	1395.49	2632.09	1442.88	25.4602		196.88	2351.52	2313.23	1319.21	2264.83	1367.61	38.292		294.58	5939.68		294.38	10262.3	10158.9	6423.46	9170.8	7411.53	103.429
		7.36464	1132.42	970.023	548.822	64.9874			671.117	207.315	51.9423	162.846	-85.7766				196.98	1006.39		196.78	1606.06		196.78	2468.56	2474.34	1393.48	2433.04	1434.78	-5.78418		196.78	2063.96	2137.88	1319.31	2096.36	1360.83	-73.9214		294.48	6139.66		294.28	9738.11	9745.49	6412.87	8573.37	7584.99	-7.38379
		7.38136	1100.42	977.223	547.822	50.9874			673.046	207.313	51.9711	162.855	-85.7803				196.88	957.631		196.68	1515.99		196.68	2323.21	2278.68	1391.83	2242.12	1428.39	44.5259		196.68	1975.79	1975.19	1319.4	1939.03	1355.56	0.59875		294.38	6097.57		294.18	9626.61	9509.25	6403.69	8088.41	7824.53	117.36
		7.39807	1086.82	965.703	510.822	83.9874			674.975	207.331	51.9074	162.877	-85.835				196.78	1070.97		196.58	1520.14		196.58	2060.73	2101.8	1390.4	2068.98	1423.22	-41.0647		196.58	1862.5	1832.69	1319.49	1800.72	1351.45	29.8099		294.28	6086.14		294.08	9646.15	9461.59	6394.79	7704.8	8151.58	184.56
		7.41478	1130.82	1001.7	516.822	62.9874			676.903	207.439	51.9586	162.991	-85.7715				196.68	994.707		196.48	1658.72		196.48	1916.03	1949.31	1389.38	1919.53	1419.16	-33.2809		196.48	1774.99	1713.95	1319.58	1685.32	1348.21	61.0393		294.18	6186.74		293.98	9691.98	9615.04	6385.82	7408.24	8592.61	76.9375
		7.43149	1102.82	912.423	516.822	19.9874			678.832	207.446	51.9996	163.024	-85.7377				196.58	965.165		196.38	1472.62		196.38	1811.84	1823.19	1388.57	1795.91	1415.85	-11.3546		196.38	1601.35	1619.41	1319.67	1593.46	1345.62	-18.0557		294.08	6413.65		293.88	10120.5	9984.34	6376.69	7182.94	9178.09	136.157
		7.4482	1114.02	935.463	549.822	43.9874			680.76	207.509	52.0976	163.092	-85.6217				196.48	1009.63		196.28	1606.87		196.28	1776.71	1722.72	1387.92	1697.55	1413.09	53.9929		196.28	1595.42	1547.08	1319.76	1523.35	1343.5	48.3383		293.98	6339.1		293.78	10825.6	10584.6	6366.35	7012.73	9938.19	241.037
		7.46491	1170.82	916.743	495.822	13.9874			682.688	207.512	52.1039	163.119	-85.5468				196.38	991.985		196.18	1633.6		196.18	1622.95	1645.27	1387.32	1621.92	1410.67	-22.3174		196.18	1502.91	1493.66	1319.85	1471.78	1341.73	9.24878		293.88	6410.06		293.68	11739.5	11430.4	6354.05	6883.26	10901.1	309.139
		7.48162	1122.82	981.543	545.822	60.9874			684.617	207.586	52.1314	163.243	-85.4437				196.28	1032.67		196.08	1639.87		196.08	1580.33	1587.45	1386.96	1565.7	1408.71	-7.11963		196.08	1479.45	1455.29	1319.94	1434.99	1340.24	24.162		293.78	6346.12		293.58	12785	12532	6339.18	6782.59	12088.6	252.982
		7.49833	1116.42	925.383	492.822	83.9874			686.545	207.57	52.128	163.275	-85.4477				196.18	1015.2		195.98	1624.51		195.98	1592.68	1545.16	1386.66	1524.82	1407	47.5222		195.98	1403.77	1428.21	1320.04	1409.3	1338.95	-24.4448		293.68	6481.46		293.48	14276.5	13889.9	6321.39	6701.45	13509.9	386.565
		7.51505	1116.42	946.983	500.822	51.9874			688.474	207.622	52.1571	163.358	-85.3865				196.08	999.33		195.88	1723.14		195.88	1530.61	1514.61	1386.35	1495.54	1405.41	16.004		195.88	1355.9	1409.24	1320.13	1391.54	1337.82	-53.3364		293.58	6466.29		293.38	15658.6	15489.8	6299.43	6631.84	15157.4	168.799
		7.53176	1088.42	954.183	539.822	43.9874			690.403	207.624	52.1292	163.374	-85.4133				195.98	956.6		195.78	1610.36		195.78	1494.83	1492.7	1386.12	1474.8	1404.04	2.12476		195.78	1375.7	1395.82	1320.22	1379.21	1336.82	-20.1169		293.48	6499.15		293.28	17499.1	17297.2	6273.59	6569.25	17001.6	201.857
		7.54847	1126.82	965.703	514.822	77.9874			692.331	207.69	52.1559	163.47	-85.4349				195.88	1005.54		195.68	1588.57		195.68	1497.86	1476.88	1385.96	1460.02	1402.82	20.9823		195.68	1366.35	1386.11	1320.31	1370.49	1335.93	-19.7571		293.38	6465.81		293.18	19504.4	19252	6242.6	6509.06	18985.5	252.391
		7.56518	1115.62	1030.5	467.822	64.9874			694.26	207.721	52.1294	163.482	-85.492				195.78	956.218		195.58	1572.97		195.58	1419.53	1465.17	1385.79	1449.26	1401.69	-45.6373		195.58	1408.69	1378.83	1320.4	1364.11	1335.13	29.8581		293.28	6412.89		293.08	21338.3	21266.9	6205.99	6448.53	21024.4	71.4102
		7.58189	1092.42	978.663	531.822	52.9874			696.188	207.816	52.1068	163.502	-85.4991				195.68	929.019		195.48	1671.89		195.48	1471.84	1456.35	1385.73	1441.33	1400.76	15.4888		195.48	1351.45	1373.15	1320.49	1359.25	1334.4	-21.7029		293.18	6386.27		292.98	22864.1	23225.6	6164.22	6386.62	23003.2	-361.49
		7.5986	1142.02	1003.14	528.822	66.9874			698.116	207.852	52.024	163.465	-85.6072				195.58	1006.66		195.38	1568		195.38	1394.11	1449.32	1385.6	1435.11	1399.82	-55.213		195.38	1380	1368.55	1320.59	1355.39	1333.74	11.455		293.08	6376.21		292.88	24646.1	24985.9	6118.12	6323.19	24780.9	-339.83
		7.61531	1142.02	954.183	534.822	37.9874			700.045	207.99	51.9971	163.497	-85.7095				195.48	1016.06		195.28	1682.74		195.28	1409.19	1443.69	1385.59	1430.21	1399.06	-34.4963		195.28	1359.79	1364.68	1320.68	1352.22	1333.14	-4.89197		292.98	6252.91		292.78	25800.2	26382.6	6066.98	6256.87	26192.7	-582.416
		7.63202	1110.82	957.063	539.822	52.9874			701.973	208.082	51.9008	163.445	-85.8622				195.38	967.791		195.18	1802.44		195.18	1452.91	1438.92	1385.55	1426.14	1398.34	13.9888		195.18	1316.72	1361.37	1320.77	1349.54	1332.6	-44.6449		292.88	6165.21		292.68	26653.9	27255.9	6012.5	6188.95	27079.5	-601.994
		7.64874	1122.02	1000.26	537.822	51.9874			703.902	208.249	51.7799	163.464	-86.0202				195.28	1007.12		195.08	1745.76		195.08	1352.9	1434.75	1385.45	1422.6	1397.59	-81.8458		195.08	1356.77	1358.47	1320.86	1347.23	1332.1	-1.69897		292.78	6140.17		292.58	27063.5	27485.2	5955.52	6119.94	27320.8	-421.693
		7.66545	1103.62	942.663	493.822	57.9874			705.83	208.349	51.5744	163.443	-86.2827				195.18	941.213		194.98	1648.33		194.98	1429.02	1431.23	1385.5	1419.67	1397.05	-2.20606		194.98	1407.5	1355.91	1320.95	1345.22	1331.64	51.5885		292.68	6023.26		292.48	26683	27030.1	5897.25	6050.85	26876.5	-347.084
		7.68216	1116.42	1017.54	528.822	10.9874			707.759	208.472	51.3982	163.476	-86.5236				195.08	1017.64		194.88	1556.42		194.88	1429.6	1427.99	1385.43	1416.99	1396.43	1.60767		194.88	1281.36	1353.64	1321.04	1343.46	1331.22	-72.2763		292.58	5681.91		292.38	25873.1	25945.9	5839.88	5983.68	25802.1	-72.8223
		7.69887	1100.42	962.823	539.822	19.9874			709.687	208.508	51.205	163.451	-86.8423				194.98	1011.39		194.78	1608.1		194.78	1422.63	1425.09	1385.37	1414.6	1395.85	-2.45996		194.78	1327.3	1351.6	1321.13	1341.9	1330.84	-24.3003		292.48	5688.42		292.28	24553.9	24362.5	5784.57	5919.49	24227.6	191.424
		7.71558	1127.62	945.543	511.822	33.9874			711.616	208.62	51.1039	163.484	-87.0582				194.88	978.482		194.68	1634.67		194.68	1450.02	1422.48	1385.31	1412.47	1395.32	27.5391		194.68	1257.5	1349.77	1321.23	1340.51	1330.49	-92.271		292.38	5344.34		292.18	23052.9	22444.2	5732.76	5859.57	22317.4	608.66
		7.73229	1129.22	909.543	549.822	35.9874			713.544	208.677	51.1065	163.535	-87.0874				194.78	984.054		194.58	1642.92		194.58	1494.78	1420.07	1385.21	1410.51	1394.77	74.7067		194.58	1305.59	1348.12	1321.32	1339.28	1330.16	-42.5319		292.28	5173.68		292.08	21380.9	20353.2	5684.95	5804.36	20233.8	1027.65
		7.749	1122.02	980.103	501.822	46.9874			715.473	208.765	51.3165	163.672	-86.6845				194.68	1037.91		194.48	1602.79		194.48	1444.39	1417.81	1385.04	1408.66	1394.19	26.5813		194.48	1312.02	1346.63	1321.41	1338.17	1329.87	-34.61		292.18	5192.37		291.98	18862	18230.4	5641.62	5754.25	18117.7	631.629
		7.76572	1102.82	993.063	545.822	31.9874			717.401	208.73	51.5942	163.734	-86.0601				194.58	970.73		194.38	1648.92		194.38	1469.16	1415.81	1384.95	1407.05	1393.71	53.3522		194.38	1296.74	1345.28	1321.5	1337.18	1329.6	-48.5372		292.08	5052.16		291.88	16791	16187.4	5605.13	5711.53	16081	603.649
		7.78243	1118.82	977.223	553.822	51.9874			719.33	208.749	51.8933	163.825	-85.4651				194.48	933.846		194.28	1719.61		194.28	1423.53	1413.93	1384.82	1405.54	1393.21	9.59717		194.28	1275.98	1344.05	1321.59	1336.29	1329.35	-68.0671		291.98	4815.99		291.78	14751.4	14304.2	5574.25	5674.92	14203.5	447.225
		7.79914	1094.02	936.903	561.822	106.987			721.258	208.715	52.0821	163.889	-85.1321				194.38	1017.66		194.18	1741.42		194.18	1478.41	1412.27	1384.76	1404.23	1392.81	66.1361		194.18	1310.12	1342.93	1321.68	1335.49	1329.12	-32.8064		291.88	4539.69		291.68	13076.2	12632.8	5548.92	5644.31	12537.4	443.432
		7.81585	1129.22	948.423	525.822	95.9874			723.187	208.698	52.1775	163.975	-85.0544				194.28	967.561		194.08	1784.76		194.08	1354.54	1410.66	1384.62	1402.94	1392.34	-56.1208		194.08	1337.27	1341.9	1321.77	1334.76	1328.91	-4.63293		291.78	4433.74		291.58	10973.6	11198.4	5528.14	5618.65	11107.9	-224.824
		7.83256	1126.82	984.423	524.822	47.9874			725.115	208.62	52.0401	163.911	-85.2763				194.18	976.136		193.98	1652.23		193.98	1461.01	1409.35	1384.66	1401.94	1392.08	51.6564		193.98	1368.19	1340.97	1321.87	1334.11	1328.72	27.2235		291.68	4312.56		291.48	10011.5	10007.3	5513.1	5599.09	9921.29	4.22461
		7.84927	1148.42	984.423	537.822	23.9874			727.044	208.633	51.7858	163.803	-85.6581				194.08	924.322		193.88	1690.72		193.88	1449.24	1407.99	1384.55	1400.86	1391.68	41.2528		193.88	1336.49	1340.11	1321.96	1333.52	1328.55	-3.61829		291.58	4280.39		291.38	8858.72	9043.4	5500.69	5582.48	8961.61	-184.685
		7.86598	1121.22	970.023	512.822	83.9874			728.972	208.582	51.3832	163.564	-86.2702				193.98	908.716		193.78	1666.21		193.78	1388.11	1406.73	1384.45	1399.87	1391.31	-18.6226		193.78	1324.11	1339.32	1322.05	1332.98	1328.39	-15.2102		291.48	4093.36		291.28	7877.75	8284.34	5491.42	5569.32	8206.44	-406.588
		7.88269	1142.82	970.023	526.822	83.9874			730.901	208.602	50.9622	163.317	-86.9308				193.88	902.762		193.68	1593.42		193.68	1389.31	1405.66	1384.44	1399.05	1391.05	-16.3457		193.68	1354.99	1338.6	1322.14	1332.49	1328.24	16.3944		291.38	4034.95		291.18	7241.51	7700.03	5484.83	5559.1	7625.76	-458.525
		7.89941	1149.22	980.103	528.822	46.9874			732.829	208.587	50.4878	163.009	-87.6333				193.78	962.181		193.58	1614.99		193.58	1478.48	1404.65	1384.43	1398.29	1390.8	73.8263		193.58	1328.6	1337.93	1322.23	1332.05	1328.11	-9.32874		291.28	4086.9		291.08	6540.61	7258.15	5479.98	5550.87	7187.26	-717.537
		7.91612	1106.02	892.263	506.822	40.9874			734.758	208.703	50.1199	162.873	-88.1968				193.68	956.965		193.48	1641.08		193.48	1445.42	1403.58	1384.29	1397.45	1390.42	41.8362		193.48	1321.49	1337.31	1322.32	1331.64	1327.99	-15.8236		291.18	4030.14		290.98	6155.41	6928.98	5477.05	5544.79	6861.24	-773.566
		7.93283	1108.42	959.943	511.822	106.987			736.686	208.897	49.7904	162.879	-88.6698				193.58	1013.4		193.38	1595.02		193.38	1413.64	1402.63	1384.2	1396.71	1390.11	11.0123		193.38	1319.73	1336.75	1322.41	1331.28	1327.88	-17.016		291.08	4068.97		290.88	5875.65	6684.99	5475.18	5539.96	6620.21	-809.344
		7.94954	1126.82	968.583	559.822	40.9874			738.615	209.312	49.6849	163.174	-88.8416				193.48	993.729		193.28	1650.58		193.28	1361.66	1401.78	1384.15	1396.07	1389.86	-40.1171		193.28	1374.23	1336.22	1322.51	1330.94	1327.78	38.0085		290.98	4140.88		290.78	5718.43	6504.04	5474.07	5536.09	6442.03	-785.612
		7.96625	1098.02	948.423	537.822	64.9874			740.543	209.761	49.8283	163.592	-88.7032				193.38	1032.52		193.18	1750.24		193.18	1459.69	1401.06	1384.19	1395.54	1389.7	58.6315		193.18	1329.01	1335.74	1322.6	1330.64	1327.69	-6.7262		290.88	4232.21		290.68	5445.14	6368.45	5473.4	5532.82	6309.03	-923.31
		7.98296	1146.02	931.143	519.822	31.9874			742.472	210.192	50.2235	164.128	-88.1908				193.28	963.566		193.08	1761.47		193.08	1488.16	1400.24	1384.07	1394.91	1389.4	87.9226		193.08	1348.08	1335.29	1322.69	1330.36	1327.61	12.7926		290.78	4215.5		290.58	5454.83	6265.47	5473.48	5530.47	6208.48	-810.638
		7.99967	1096.42	932.583	492.822	81.9874			744.4	210.4	50.5346	164.512	-87.6813				193.18	961.352		192.98	1710.65		192.98	1383.91	1399.42	1383.91	1394.26	1389.06	-15.5062		192.98	1322.78	1334.87	1322.78	1330.11	1327.54	-12.0914		290.68	4286.54		290.48	5473.53	6184.86	5473.53	5528.23	6130.16	-711.327
		8.01638	1114.02	981.543	534.822	102.987			746.329	210.482	50.7196	164.744	-87.3824				193.08	925.126		192.88	1731.2		192.88	1390.29							192.88	1350.27							290.58	4401.16		290.38	5536.28
		8.0331	1139.62	942.663	504.822	63.9874			748.257	210.379	50.6643	164.722	-87.4406				192.98	949.095		192.78	1706.94		192.78	1435.32							192.78	1322.9							290.48	4443.08		290.28	5430.33
		8.04981	1135.62	918.183	530.822	36.9874			750.186	210.292	50.4785	164.615	-87.8007				192.88	1020.73		192.68	1628.67		192.68	1374.53							192.68	1318.56							290.38	4483.76		290.18	5549.46
		8.06652	1110.82	919.623	472.822	60.9874			752.114	210.112	50.1591	164.357	-88.3995				192.78	977.8		192.58	1642.8		192.58	1370.65							192.58	1365.62							290.28	4580.25		290.08	5447.41
		8.08323	1130.02	982.983	521.822	34.9874			754.043	210.025	50.0208	164.139	-88.6817				192.68	982.043		192.48	1694.05		192.48	1406.41							192.48	1390.67							290.18	4580.84		289.98	5611.48
		8.09994	1105.22	962.823	517.822	47.9874			755.971	209.913	50.1812	163.913	-88.3093				192.58	985.029		192.38	1762.55		192.38	1450.34							192.38	1369.18										289.88	5935.03
		8.11665	1097.22	961.383	500.822	61.9874			757.9	209.917	50.7381	163.879	-87.2243				192.48	1008.92		192.28	1654.76		192.28	1515.77							192.28	1306.5										289.78	5723.31
		8.13336	1094.02	942.663	484.822	49.9874			759.828	209.941	51.3348	163.922	-86.0064				192.38	911.174		192.18	1662.86		192.18	1419.01							192.18	1337.28										289.68	6200.13
		8.15007	1135.62	1023.3	467.822	55.9874			761.757	210.026	51.7967	164.137	-85.0044				192.28	975.358		192.08	1720.37		192.08	1476.37							192.08	1351.9										289.58	6746.7
		8.16679	1153.22	932.583	503.822	68.9874			763.685	210.05	52.0279	164.354	-84.3548				192.18	975.069		191.98	1629.53		191.98	1444.35							191.98	1345.75										289.48	7167.08
		8.1835	1126.82	962.823	544.822	70.9874			765.614	210.14	52.2105	164.602	-83.8029				192.08	997.545		191.88	1651.08		191.88	1470.86							191.88	1301.43										289.38	8013.18
		8.20021	1111.62	939.783	509.822	37.9874			767.542	210.154	52.3145	164.741	-83.4123				191.98	988.785		191.78	1649.97		191.78	1460							191.78	1369.09										289.28	9047.28
		8.21692	1135.62	978.663	493.822	63.9874			769.471	210.185	52.3893	164.893	-83.1331				191.88	1008.75		191.68	1694.63		191.68	1399.84							191.68	1423.34										289.18	10698.9
		8.23363	1124.42	939.783	503.822	57.9874			771.399	210.118	52.3227	164.917	-83.1084				191.78	1021.75		191.58	1682.31		191.58	1393.67							191.58	1349.5										289.08	12353.6
		8.25034	1107.62	971.463	514.822	55.9874			773.328	210.076	52.2137	164.868	-83.2613				191.68	957.068		191.48	1627.24		191.48	1359.91							191.48	1343.98										288.98	14809.5
		8.26705	1118.82	923.943	534.822	56.9874			775.256	209.91	51.9472	164.658	-83.6688				191.58	1025.19		191.38	1706.41		191.38	1384.2							191.38	1400.01										288.88	17827.3
		8.28376	1118.02	982.983	538.822	42.9874			777.185	209.752	51.5959	164.428	-84.2338				191.48	991.082		191.28	1604.8		191.28	1435.7							191.28	1394.89										288.78	21840.6
		8.30048	1131.62	946.983	512.822	43.9874			779.113	209.495	51.0798	164.071	-85.0537				191.38	1023.11		191.18	1717.03		191.18	1411.81							191.18	1327.85										288.68	26433.8
		8.31719	1103.62	895.143	502.822	-1.01259			781.042	209.188	50.4988	163.668	-85.9665				191.28	1027.55		191.08	1676.21		191.08	1473.46							191.08	1380.1										288.58	31765.2
		8.3339	1119.62	957.063	521.822	46.9874			782.97	208.729	49.8305	163.132	-87.0608				191.18	975.809		190.98	1625.46		190.98	1458.31							190.98	1431.13										288.48	37840.4
		8.35061	1160.42	928.263	486.822	34.9874			784.899	208.281	49.0633	162.545	-88.2897				191.08	959.207		190.88	1688.07		190.88	1469.27							190.88	1269.22										288.38	44234.1
		8.36732	1132.42	922.503	496.822	45.9874			786.827	207.712	48.1269	161.788	-89.6748				190.98	997.637					190.78	1422.76							190.78	1278.26
		8.38403	1130.02	967.143	520.822	65.9874			788.756	207.149	47.21	161.016	-91.0457				190.88	959.4					190.68	1406.84							190.68	1307.77
		8.40074	1137.22	971.463	477.822	47.9874			790.684	206.477	46.1902	160.147	-92.4998				190.78	991.378					190.58	1478.75							190.58	1387.69
		8.41745	1150.82	1013.22	468.822	46.9874			792.613	205.8	45.0665	159.272	-94.037				190.68	900.668					190.48	1475.08							190.48	1341.82
		8.43417	1126.02	929.703	488.822	17.9874			794.541	204.949	43.8687	158.213	-95.6499				190.58	974.396					190.38	1422.83							190.38	1373.26
		8.45088	1093.22	949.863	507.822	46.9874			796.47	204.024	43.1833	157.035	-96.5781				190.48	992.299					190.28	1453.7							190.28	1293.13
		8.46759	1157.22	905.223	525.822	9.98741			798.398	203.011	43.4252	155.736	-96.1866				190.38	989.254					190.18	1414.71							190.18	1334.98
		8.4843	1113.22	928.263	475.822	9.98741			800.327	202.249	44.6745	154.841	-94.2203				190.28	972.927					190.08	1353.67							190.08	1344.74
		8.50101	1090.82	981.543	484.822	6.98741			802.255	202.123	46.5833	154.829	-91.1529				190.18	987.642					189.98	1401.11							189.98	1382.33
		8.51772	1100.42	944.103	493.822	35.9874			804.184	203.205	49.1944	156.204	-87.4387				190.08	992.162					189.88	1413.55							189.88	1354.72
		8.53443	1137.22	948.423	454.822	31.9874			806.112	205.407	52.3933	158.716	-83.6616				189.98	1003.1					189.78	1415.09							189.78	1371.7
		8.55114	1126.82	944.103	497.822	32.9874			808.041	208.425	55.7564	161.963	-80.1363				189.88	980.186					189.68	1464.17							189.68	1339.37
		8.56786	1111.62	908.103	449.822	23.9874			809.969	211.616	58.7697	165.36	-77.1975				189.78	1035.17					189.58	1400.42							189.58	1308.97
		8.58457	1106.82	932.583	466.822	-10.0126			811.898	214.831	61.3075	168.728	-74.7441				189.68	985.416					189.48	1353.89							189.48	1259.88
		8.60128	1111.62	952.743	493.822	23.9874			813.826	217.884	63.2466	171.921	-72.7039				189.58	1017.23					189.38	1462.03							189.38	1322.73
		8.61799	1100.42	958.503	475.822	29.9874			815.755	220.919	64.876	175.145	-70.8198				189.48	973.328					189.28	1330.75							189.28	1378.42
		8.6347	1138.82	994.503	464.822	18.9874			817.683	223.83	66.2282	178.411	-69.1165				189.38	978.542					189.18	1395.27							189.18	1342.55
		8.65141	1155.62	939.783	495.822	51.9874			819.612	226.665	67.259	181.708	-67.5968				189.28	977.824					189.08	1382.87							189.08	1335.01
		8.66812	1099.62	961.383	490.822	58.9874			821.54	229.161	67.6302	184.394	-66.7345				189.18	954.379					188.98	1426.37							188.98	1349.99
		8.68483	1083.62	885.063	521.822	-3.01259			823.469	231.041	67.2301	185.956	-66.7155				189.08	1018.35					188.88	1396.93							188.88	1349.7
		8.70155	1132.42	918.183	486.822	25.9874			825.397	231.904	66.2894	186.256	-67.378				188.98	936.686					188.78	1410.96							188.78	1342.93
		8.71826	1138.82	854.823	497.822	60.9874			827.326	232.037	65.3028	185.914	-68.2154				188.88	994.876					188.68	1435.49							188.68	1278.29
		8.73497	1142.02	959.943	477.822	13.9874			829.254	231.673	64.3155	185.215	-69.1345				188.78	948.492					188.58	1438.09							188.58	1337.76
		8.75168	1116.42	944.103	467.822	-2.01259			831.183	231.225	63.4802	184.465	-69.9409				188.68	984.424					188.48	1435.83							188.48	1298.05
		8.76839	1130.82	984.423	464.822	-1.01259			833.111	230.712	62.7336	183.701	-70.6955				188.58	962.851					188.38	1395.38							188.38	1313.41
		8.7851	1152.42	946.983	462.822	14.9874			835.04	230.262	62.1138	183.045	-71.3385				188.48	954.529					188.28	1434.33							188.28	1358.09
		8.80181	1116.42	936.903	504.822	31.9874			836.968	229.743	61.5223	182.365	-71.9679				188.38	994.336					188.18	1428.02							188.18	1398.72
		8.81852	1082.82	942.663	466.822	58.9874			838.897	229.263	61.015	181.791	-72.5039				188.28	973.013					188.08	1401.92							188.08	1372.23
		8.83524	1142.02	938.343	488.822	40.9874			840.825	228.74	60.513	181.186	-73.043				188.18	1006.63					187.98	1484.29							187.98	1334.88
		8.85195	1118.02	889.383	477.822	38.9874			842.754	228.274	60.0994	180.661	-73.5151				188.08	1005.89					187.88	1467.39							187.88	1323.57
		8.86866	1142.82	939.783	511.822	28.9874			844.682	227.776	59.6932	180.106	-73.9912				187.98	1030.48					187.78	1400.69							187.78	1351.88
		8.88537	1110.02	902.343	503.822	11.9874			846.611	227.329	59.3778	179.639	-74.3508				187.88	1021.78					187.68	1388.63							187.68	1474.42
		8.90208	1144.42	908.103	461.822	14.9874			848.539	226.794	59.0478	179.143	-74.6985				187.78	992.071					187.58	1439.35							187.58	1378.19
		8.91879	1106.82	993.063	485.822	80.9874			850.468	226.312	58.773	178.705	-74.9807				187.68	976.801					187.48	1382.71							187.48	1328.21
		8.9355	1115.62	962.823	486.822	10.9874			852.396	225.769	58.5079	178.234	-75.311				187.58	987.271					187.38	1409.99							187.38	1405.85
		8.95222	1117.22	946.983	461.822	13.9874			854.325	225.273	58.2993	177.818	-75.5663				187.48	1008.26					187.28	1422.3							187.28	1328.26
		8.96893	1107.62	981.543	464.822	27.9874			856.253	224.743	58.0325	177.37	-75.827				187.38	1010.17					187.18	1435.46							187.18	1332.85
		8.98564	1137.22	957.063	461.822	12.9874			858.182	224.264	57.7971	176.975	-76.0565				187.28	951.942					187.08	1412.77							187.08	1339.82
		9.00235	1119.62	952.743	457.822	2.98741			860.11	223.679	57.5521	176.504	-76.368				187.18	967.106					186.98	1477.26							186.98	1356
		9.01906	1160.42	993.063	420.822	2.98741			862.039	223.207	57.3391	176.107	-76.6372				187.08	971.228					186.88	1423.16							186.88	1315.58
		9.03577	1118.82	948.423	521.822	6.98741			863.967	222.743	57.1069	175.698	-76.9185				186.98	967.161					186.78	1405.21							186.78	1278.42
		9.05248	1118.82	954.183	452.822	17.9874			865.896	222.359	56.9283	175.382	-77.1248				186.88	970.672					186.68	1430.96							186.68	1371.48
		9.06919	1100.42	929.703	507.822	37.9874			867.824	221.935	56.6906	175.005	-77.3787				186.78	943.65					186.58	1357.97							186.58	1297.69
		9.08591	1127.62	968.583	499.822	57.9874			869.753	221.546	56.4804	174.655	-77.6175				186.68	947.951					186.48	1457.88							186.48	1379.88
		9.10262	1138.82	941.223	484.822	8.98741			871.681	221.129	56.2412	174.272	-77.8988				186.58	1051.46					186.38	1439.91							186.38	1365.59
		9.11933	1113.22	866.343	484.822	55.9874			873.61	220.813	56.0566	173.992	-78.1451				186.48	978.546					186.28	1518.19							186.28	1325.47
		9.13604	1163.62	931.143	495.822	60.9874			875.538	220.524	55.8419	173.688	-78.4407				186.38	1000.25					186.18	1419.44							186.18	1344.06
		9.15275	1139.62	898.023	473.822	35.9874			877.467	220.336	55.6829	173.463	-78.6611				186.28	1003.74					186.08	1422.79							186.08	1339.61
		9.16946	1138.82	939.783	500.822	27.9874			879.395	220.104	55.4766	173.179	-78.9326				186.18	1004.65					185.98	1353.77							185.98	1399.81
		9.18617	1174.02	876.423	472.822	-0.01259			881.324	219.966	55.3218	172.952	-79.1336				186.08	980.692					185.88	1400.27							185.88	1363.5
		9.20288	1131.62	954.183	517.822	14.9874			883.252	219.847	55.1553	172.709	-79.3714
		9.2196	1162.02	954.183	512.822	22.9874			885.181	219.899	55.0157	172.548	-79.5704
		9.23631	1170.02	877.863	486.822	2.98741			887.109	220.104	54.8428	172.46	-79.7809
		9.25302	1117.22	880.743	510.822	15.9874			889.038	220.635	54.74	172.615	-79.9037
		9.26973	1132.42	941.223	457.822	-14.0126			890.966	221.343	54.6025	172.909	-80.075
		9.28644	1125.22	945.543	456.822	24.9874			892.895	222.128	54.4903	173.307	-80.2261
		9.30315	1122.82	951.303	447.822	22.9874			894.823	222.678	54.3448	173.572	-80.4277
		9.31986	1130.82	873.543	476.822	29.9874			896.752	223.049	54.2252	173.796	-80.6057
		9.33657	1122.82	896.583	456.822	-4.01259			898.68	223.197	54.0618	173.964	-80.8344
		9.35329	1146.02	961.383	450.822	25.9874			900.609	223.218	53.9337	174.144	-80.9978
		9.37	1136.42	971.463	467.822	4.98741			902.537	223.018	53.8206	174.272	-81.1162
		9.38671	1126.82	910.983	460.822	6.98741			904.466	222.793	53.823	174.456	-81.0233
		9.40342	1107.62	910.983	463.822	-20.0126			906.394	222.486	53.8501	174.558	-80.6779
		9.42013	1135.62	905.223	480.822	15.9874			908.323	222.166	53.9383	174.639	-80.0682
		9.43684	1116.42	942.663	470.822	24.9874			910.251	221.782	53.9636	174.567	-79.5812
		9.45355	1130.82	905.223	493.822	13.9874			912.18	221.455	53.9848	174.434	-79.4156
		9.47026	1133.22	929.703	454.822	-15.0126			914.108	221.101	54.014	174.193	-79.6463
		9.48698	1140.42	902.343	457.822	43.9874			916.037	220.793	54.142	173.968	-80.0058
		9.50369	1130.02	918.183	454.822	20.9874			917.965	220.447	54.3113	173.659	-80.4295
		9.5204	1168.42	899.463	516.822	22.9874			919.894	220.161	54.4154	173.378	-80.8131
		9.53711	1174.02	928.263	456.822	20.9874			921.822	219.842	54.2342	173.059	-81.216
		9.55382	1160.42	908.103	486.822	-24.0126			923.751	219.599	53.9041	172.803	-81.5869
		9.57053	1162.82	908.103	458.822	15.9874			925.679	219.299	53.4897	172.494	-81.9972
		9.58724	1166.02	922.503	473.822	9.98741			927.608	219.044	53.1385	172.244	-82.3559
		9.60395	1174.82	935.463	483.822	18.9874			929.536	218.766	52.817	171.966	-82.7497
		9.62067	1140.42	877.863	487.822	25.9874			931.465	218.545	52.5608	171.724	-83.0873
		9.63738	1130.82	918.183	516.822	-16.0126			933.393	218.289	52.2557	171.439	-83.4505
		9.65409	1159.62	906.663	491.822	0.98741			935.322	218.08	51.9723	171.188	-83.793
		9.6708	1144.42	957.063	444.822	8.98741			937.25	217.826	51.6755	170.898	-84.1745
		9.68751	1163.62	958.503	459.822	-1.01259			939.179	217.617	51.4137	170.663	-84.5374
		9.70422	1114.82	916.743	475.822	21.9874			941.107	217.359	51.1182	170.382	-84.9512
		9.72093	1175.62	883.623	432.822	22.9874			943.036	217.185	50.8729	170.126	-85.3188
		9.73764	1186.02	982.983	447.822	-11.0126			944.964	216.987	50.5724	169.836	-85.7312
		9.75436	1165.22	936.903	428.822	-1.01259			946.893	216.82	50.3082	169.595	-86.1235
		9.77107	1133.22	928.263	472.822	20.9874			948.821	216.606	50.049	169.322	-86.5142
		9.78778	1142.02	905.223	467.822	19.9874			950.75	216.427	49.8344	169.071	-86.8117
		9.80449	1173.22	874.983	480.822	-2.01259			952.678	216.202	49.6225	168.796	-87.1156
		9.8212	1178.02	959.943	458.822	-5.01259			954.607	216.024	49.4428	168.614	-87.3555
		9.83791	1178.02	944.103	421.822	57.9874			956.535	215.82	49.2517	168.4	-87.5962
		9.85462	1178.82	909.543	474.822	35.9874			958.464	215.654	49.1064	168.22	-87.81
		9.87133	1124.42	905.223	447.822	47.9874			960.392	215.445	48.9352	167.999	-88.0453
		9.88805	1132.42	944.103	457.822	-13.0126			962.321	215.26	48.7875	167.81	-88.2598
		9.90476	1154.02	949.863	495.822	-8.01259			964.249	215.025	48.6018	167.586	-88.4853
		9.92147	1159.62	862.023	463.822	-28.0126			966.178	214.847	48.4422	167.411	-88.6661
		9.93818	1135.62	942.663	445.822	-30.0126			968.106	214.646	48.2728	167.198	-88.8901
		9.95489	1166.02	922.503	446.822	-16.0126			970.035	214.491	48.129	167.012	-89.0848
		9.9716	1157.22	860.583	441.822	-0.01259			971.963	214.33	47.949	166.799	-89.3215
		9.98831	1166.02	939.783	456.822	-25.0126			973.892	214.234	47.7839	166.645	-89.5427
		10.005	1162.02	916.743	454.822	5.98741			975.82	214.109	47.588	166.462	-89.819
		10.0217	1116.42	910.983	431.822	-50.0126			977.749	214.036	47.402	166.35	-90.091
		10.0384	1172.42	949.863	467.822	-0.01259			979.677	213.918	47.16	166.203	-90.3868
		10.0552	1175.62	962.823	418.822	-32.0126			981.606	213.833	46.9503	166.087	-90.6132
		10.0719	1202.82	971.463	427.822	-29.0126			983.534	213.724	46.7569	165.953	-90.8287
		10.0886	1159.62	936.903	469.822	-5.01259			985.463	213.648	46.6863	165.856	-90.9174
		10.1053	1162.82	958.503	470.822	11.9874			987.391	213.521	46.7107	165.727	-90.9029
		10.122	1201.22	895.143	457.822	-22.0126			989.32	213.449	46.9294	165.667	-90.7332
		10.1387	1185.22	902.343	409.822	-35.0126			991.248	213.348	47.3677	165.6	-90.4328
		10.1554	1186.82	898.023	449.822	-28.0126			993.177	213.27	48.028	165.577	-89.9638
		10.1721	1180.42	886.503	450.822	-1.01259			995.105	213.157	48.7554	165.512	-89.4409
		10.1889	1182.02	964.263	471.822	-20.0126			997.034	213.088	49.5182	165.492	-88.8308
		10.2056	1177.22	1008.9	440.822	-20.0126			998.962	212.964	50.1905	165.445	-88.1996
		10.2223	1204.42	944.103	461.822	-16.0126			1000.89	212.855	50.8011	165.41	-87.5112
		10.239	1200.42	889.383	487.822	-4.01259			1002.82	212.712	51.3039	165.325	-86.8682
		10.2557	1210.02	946.983	427.822	-1.01259			1004.75	212.621	51.7418	165.277	-86.2496
		10.2724	1186.02	906.663	448.822	-2.01259			1006.68	212.527	52.0552	165.181	-85.7746
		10.2891	1206.02	882.183	471.822	-3.01259			1008.61	212.493	52.2752	165.132	-85.4173
		10.3058	1170.82	935.463	423.822	3.98741			1010.53	212.439	52.3286	165.052	-85.2673
		10.3225	1196.42	908.103	447.822	-23.0126			1012.46	212.434	52.1996	164.993	-85.3149
		10.3392	1196.42	944.103	427.822	-28.0126			1014.39	212.386	51.8079	164.886	-85.6086
		10.356	1206.82	957.063	470.822	-28.0126			1016.32	212.322	51.3105	164.786	-86.0125
		10.3727	1172.42	1001.7	472.822	-5.01259			1018.25	212.18	50.7601	164.602	-86.5062
		10.3894	1140.42	935.463	457.822	-27.0126			1020.18	212.062	50.258	164.432	-86.9583
		10.4061	1159.62	902.343	464.822	-40.0126			1022.1	211.903	49.8216	164.214	-87.3916
		10.4228	1186.02	902.343	467.822	-13.0126			1024.03	211.771	49.4867	164.026	-87.7409
		10.4395	1189.22	890.823	440.822	-1.01259			1025.96	211.598	49.1593	163.824	-88.0952
		10.4562	1206.02	925.383	458.822	-16.0126			1027.89	211.468	48.8887	163.669	-88.4065
		10.4729	1191.62	919.623	419.822	-21.0126			1029.82	211.317	48.6381	163.47	-88.7196
		10.4896	1186.82	890.823	418.822	-19.0126			1031.75	211.219	48.4237	163.316	-88.9775
		10.5064	1199.62	859.143	448.822	-38.0126			1033.67	211.1	48.1977	163.136	-89.2472
		10.5231	1171.62	931.143	454.822	-29.0126			1035.6	211.011	48.0017	162.992	-89.4763
		10.5398	1175.62	957.063	437.822	-32.0126			1037.53	210.855	47.7911	162.815	-89.7218
		10.5565	1231.62	941.223	424.822	-2.01259			1039.46	210.743	47.6037	162.673	-89.9313
		10.5732	1233.22	921.063	402.822	19.9874			1041.39	210.609	47.3862	162.484	-90.1806
		10.5899	1230.02	951.303	434.822	-48.0126			1043.32	210.491	47.1981	162.324	-90.406
		10.6066	1170.02	932.583	496.822	-21.0126			1045.25	210.313	46.9915	162.13	-90.6352
		10.6233	1225.22	964.263	401.822	-48.0126			1047.17	210.185	46.823	161.976	-90.8153
		10.6401	1201.22	915.303	430.822	-33.0126			1049.1	210.02	46.6335	161.78	-91.0337
		10.6568	1239.62	918.183	429.822	-27.0126			1051.03	209.884	46.4634	161.616	-91.2387
		10.6735	1230.82	879.303	458.822	-3.01259			1052.96	209.72	46.2739	161.425	-91.4683
		10.6902	1165.22	942.663	430.822	-37.0126			1054.89	209.593	46.1185	161.274	-91.6454
		10.7069	1193.22	899.463	448.822	-37.0126			1056.82	209.433	45.9581	161.102	-91.83
		10.7236	1162.02	921.063	427.822	-74.0126			1058.75	209.33	45.8331	160.984	-91.9715
		10.7403	1209.22	870.663	442.822	-5.01259			1060.67	209.198	45.6818	160.827	-92.1349
		10.757	1202.02	949.863	433.822	-9.01259			1062.6	209.105	45.5625	160.712	-92.2764
		10.7737	1211.62	877.863	487.822	-48.0126			1064.53	209.002	45.4304	160.598	-92.438
		10.7904	1213.22	853.383	450.822	-40.0126			1066.46	208.959	45.3273	160.524	-92.5725
		10.8072	1196.42	948.423	442.822	-6.01259			1068.39	208.891	45.1989	160.416	-92.726
		10.8239	1209.22	915.303	421.822	-47.0126			1070.32	208.862	45.1067	160.367	-92.8335
		10.8406	1213.22	906.663	464.822	-22.0126			1072.24	208.809	45.0189	160.278	-92.9513
		10.8573	1225.22	892.263	411.822	-37.0126			1074.17	208.798	44.9633	160.219	-93.032
		10.874	1202.82	905.223	493.822	-4.01259			1076.1	208.753	44.8725	160.126	-93.1414
		10.8907	1222.02	902.343	421.822	-45.0126			1078.03	208.75	44.8207	160.078	-93.2106
		10.9074	1224.42	830.343	421.822	-29.0126			1079.96	208.717	44.7699	159.998	-93.2924
		10.9241	1255.62	870.663	444.822	-46.0126			1081.89	208.699	44.7223	159.938	-93.3691
		10.9409	1219.62	977.223	387.822	8.98741			1083.82	208.64	44.6168	159.834	-93.4975
		10.9576	1209.22	885.063	411.822	-18.0126			1085.74	208.616	44.5195	159.743	-93.6318
		10.9743	1182.02	899.463	452.822	-45.0126			1087.67	208.532	44.3868	159.602	-93.8218
		10.991	1218.02	936.903	443.822	-16.0126			1089.6	208.467	44.2573	159.488	-93.9956
		11.0077	1224.42	931.143	427.822	0.98741			1091.53	208.33	44.1032	159.313	-94.1945
		11.0244	1197.22	889.383	425.822	-7.01259			1093.46	208.196	43.9686	159.157	-94.388
		11.0411	1210.02	912.423	427.822	-37.0126			1095.39	208.018	43.802	158.949	-94.6231
		11.0578	1209.22	910.983	431.822	-35.0126			1097.32	207.867	43.65	158.765	-94.8273
		11.0746	1210.02	908.103	404.822	-29.0126			1099.24	207.659	43.4857	158.546	-95.052
		11.0913	1251.62	903.783	431.822	-42.0126			1101.17	207.46	43.3619	158.346	-95.2449
		11.108	1256.42	915.303	428.822	-48.0126			1103.1	207.221	43.2431	158.103	-95.4412
		11.1247	1227.62	952.743	415.822	-34.0126			1105.03	207.026	43.178	157.906	-95.5804
		11.1414	1248.42	874.983	414.822	-33.0126			1106.96	206.794	43.1052	157.691	-95.7239
		11.1581	1251.62	946.983	428.822	-8.01259			1108.89	206.606	43.072	157.499	-95.8244
		11.1748	1201.22	935.463	464.822	-34.0126			1110.82	206.396	43.0416	157.29	-95.9535
		11.1915	1242.02	942.663	415.822	-14.0126			1112.74	206.214	43.0402	157.136	-96.0409
		11.2082	1229.22	962.823	447.822	-54.0126			1114.67	206.001	43.0384	156.97	-96.1161
		11.2249	1262.02	885.063	415.822	-21.0126			1116.6	205.834	43.0587	156.832	-96.1651
		11.2417	1247.62	902.343	398.822	-21.0126			1118.53	205.661	43.0792	156.682	-96.2352
		11.2584	1210.02	944.103	406.822	-0.01259			1120.46	205.532	43.1261	156.572	-96.2984
		11.2751	1221.22	886.503	430.822	-14.0126			1122.39	205.38	43.1338	156.436	-96.405
		11.2918	1211.62	925.383	424.822	-8.01259			1124.32	205.263	43.1225	156.331	-96.5197
		11.3085	1267.62	951.303	426.822	-25.0126			1126.24	205.128	43.0604	156.196	-96.6656
		11.3252	1243.62	909.543	410.822	-66.0126			1128.17	205.049	42.9871	156.102	-96.7902
		11.3419	1270.02	867.783	440.822	-53.0126			1130.1	204.999	42.8879	156.004	-96.931
		11.3586	1256.42	887.943	396.822	-46.0126			1132.03	205.037	42.8193	155.969	-97.0296
		11.3753	1266.02	942.663	398.822	-31.0126			1133.96	205.103	42.775	155.935	-97.1318
		11.3921	1298.82	895.143	404.822	-50.0126			1135.89	205.222	42.7936	155.947	-97.1871
		11.4088	1230.82	869.223	439.822	-36.0126			1137.81	205.284	42.8309	155.923	-97.2303
		11.4255	1249.22	922.503	400.822	-44.0126			1139.74	205.329	42.9272	155.917	-97.2129
		11.4422	1265.22	923.943	419.822	-75.0126			1141.67	205.306	43.0717	155.884	-97.1603
		11.4589	1286.02	915.303	435.822	-44.0126			1143.6	205.284	43.285	155.881	-97.0443
		11.4756	1255.62	918.183	442.822	-31.0126			1145.53	205.238	43.527	155.879	-96.8966
		11.4923	1258.82	880.743	410.822	-60.0126			1147.46	205.262	43.8186	155.934	-96.6901
		11.509	1270.82	860.583	429.822	-58.0126			1149.38	205.303	44.1294	156.001	-96.4663
		11.5258	1276.42	918.183	407.822	-42.0126			1151.31	205.381	44.4725	156.135	-96.1936
		11.5425	1275.62	929.703	411.822	-52.0126			1153.24	205.422	44.8137	156.253	-95.9085
		11.5592	1274.82	946.983	395.822	-22.0126			1155.17	205.458	45.1892	156.365	-95.5895
		11.5759	1268.42	931.143	416.822	-51.0126			1157.1	205.411	45.5946	156.429	-95.2611
		11.5926	1270.82	925.383	442.822	-33.0126			1159.03	205.347	46.0366	156.494	-94.8927
		11.6093	1266.02	902.343	383.822	-13.0126			1160.96	205.256	46.4499	156.501	-94.5269
		11.626	1279.62	929.703	407.822	-66.0126			1162.88	205.19	46.863	156.513	-94.1472
		11.6427	1334.02	885.063	404.822	-28.0126			1164.81	205.1	47.2354	156.502	-93.8101
		11.6594	1312.42	890.823	430.822	-44.0126			1166.74	205.042	47.5576	156.494	-93.5068
		11.6761	1258.82	877.863	375.822	-46.0126			1168.67	204.949	47.76	156.454	-93.3019
		11.6929	1249.22	889.383	437.822	-53.0126			1170.6	204.867	47.8358	156.447	-93.196
		11.7096	1326.02	874.983	396.822	-8.01259			1172.53	204.748	47.7588	156.402	-93.2237
		11.7263	1313.22	899.463	398.822	-4.01259			1174.46	204.649	47.6015	156.384	-93.344
		11.743	1326.82	905.223	413.822	-64.0126			1176.38	204.523	47.3826	156.355	-93.5621
		11.7597	1338.82	925.383	430.822	-42.0126			1178.31	204.419	47.1638	156.358	-93.7664
		11.7764	1305.22	945.543	437.822	-25.0126			1180.24	204.298	46.9508	156.345	-93.951
		11.7931	1304.42	870.663	404.822	-54.0126			1182.17	204.202	46.7939	156.349	-94.1002
		11.8098	1306.02	954.183	420.822	-18.0126			1184.1	204.089	46.6707	156.329	-94.253
		11.8265	1302.82	910.983	356.822	-43.0126			1186.03	203.995	46.6106	156.312	-94.3791
		11.8433	1314.02	882.183	378.822	-7.01259			1187.95	203.893	46.5831	156.249	-94.5081
		11.86	1315.62	882.183	383.822	-47.0126			1189.88	203.836	46.584	156.196	-94.615
		11.8767	1319.62	879.303	377.822	-25.0126			1191.81	203.766	46.526	156.102	-94.7466
		11.8934	1373.22	887.943	407.822	-71.0126			1193.74	203.727	46.3843	156.013	-94.8814
		11.9101	1351.62	900.903	427.822	-67.0126			1195.67	203.694	46.0956	155.916	-95.0675
		11.9268	1334.02	883.623	428.822	-44.0126			1197.6	203.719	45.6805	155.842	-95.3083
		11.9435	1311.62	895.143	388.822	-42.0126			1199.53	203.745	45.1932	155.745	-95.619
		11.9602	1328.42	862.023	394.822	-66.0126			1201.45	203.835	44.7389	155.672	-95.9333
		11.977	1376.42	867.783	403.822	-51.0126			1203.38	203.937	44.3432	155.582	-96.2569
		11.9937	1293.22	942.663	409.822	-63.0126			1205.31	204.066	44.034	155.527	-96.5751
		12.0104	1366.02	896.583	420.822	-47.0126			1207.24	204.19	43.806	155.476	-96.883
		12.0271	1335.62	899.463	401.822	-62.0126			1209.17	204.321	43.6804	155.449	-97.1352
		12.0438	1370.82	887.943	429.822	-37.0126			1211.1	204.389	43.6145	155.382	-97.3527
		12.0605	1351.62	869.223	430.822	-38.0126			1213.03	204.424	43.6138	155.292	-97.5136
		12.0772	1396.42	880.743	404.822	-62.0126			1214.95	204.381	43.6506	155.153	-97.6379
		12.0939	1342.82	886.503	423.822	-30.0126			1216.88	204.315	43.7346	155.015	-97.698
		12.1106	1330.82	887.943	402.822	-43.0126			1218.81	204.222	43.8479	154.864	-97.7181
		12.1274	1378.82	1001.7	359.822	-40.0126			1220.74	204.181	43.9967	154.765	-97.6969
		12.1441	1328.42	910.983	370.822	-49.0126			1222.67	204.171	44.1587	154.675	-97.6568
		12.1608	1399.62	925.383	398.822	-60.0126			1224.6	204.247	44.345	154.661	-97.5672
		12.1775	1418.82	874.983	420.822	-47.0126			1226.53	204.353	44.5443	154.696	-97.4608
		12.1942	1399.62	856.263	399.822	-25.0126			1228.45	204.524	44.7798	154.801	-97.3332
		12.2109	1415.62	916.743	405.822	-45.0126			1230.38	204.737	45.0482	154.951	-97.2152
		12.2276	1435.62	887.943	396.822	-52.0126			1232.31	205.027	45.3608	155.177	-97.0738
		12.2443	1453.22	886.503	397.822	-38.0126			1234.24	205.367	45.7084	155.455	-96.9043
		12.261	1445.22	909.543	394.822	-22.0126			1236.17	205.791	46.1015	155.818	-96.7031
		12.2778	1422.02	932.583	399.822	-70.0126			1238.1	206.251	46.5322	156.218	-96.4729
		12.2945	1469.22	931.143	385.822	-33.0126			1240.03	206.79	46.9937	156.677	-96.1888
		12.3112	1530.02	823.143	402.822	-92.0126			1241.95	207.352	47.4584	157.159	-95.8882
		12.3279	1470.82	847.623	427.822	-76.0126			1243.88	207.969	47.9294	157.69	-95.5433
		12.3446	1511.62	898.023	402.822	-62.0126			1245.81	208.592	48.3897	158.23	-95.1725
		12.3613	1506.82	900.903	406.822	-58.0126			1247.74	209.238	48.85	158.804	-94.7659
		12.378	1518.02	847.623	420.822	-68.0126			1249.67	209.886	49.302	159.377	-94.3577
		12.3947	1584.42	896.583	368.822	-48.0126			1251.6	210.553	49.7437	159.967	-93.9435
		12.4115	1531.62	931.143	414.822	-66.0126			1253.52	211.189	50.162	160.536	-93.5384
		12.4282	1538.82	903.783	406.822	-76.0126			1255.45	211.833	50.5645	161.123	-93.1372
		12.4449	1565.22	898.023	395.822	-72.0126			1257.38	212.435	50.9377	161.675	-92.7523
		12.4616	1599.62	869.223	372.822	-45.0126			1259.31	213.019	51.2975	162.231	-92.356
		12.4783	1573.22	922.503	395.822	-57.0126			1261.24	213.556	51.6234	162.769	-91.9842
		12.495	1616.42	860.583	372.822	-52.0126			1263.17	214.057	51.9097	163.281	-91.645
		12.5117	1610.82	941.223	395.822	-63.0126			1265.1	214.49	52.1646	163.742	-91.3175
		12.5284	1647.62	864.903	389.822	-68.0126			1267.02	214.899	52.4013	164.197	-90.9876
		12.5451	1662.82	857.703	411.822	-44.0126			1268.95	215.239	52.609	164.599	-90.69
		12.5618	1677.22	854.823	420.822	-46.0126			1270.88	215.557	52.8268	165.003	-90.3716
		12.5786	1646.82	877.863	401.822	-50.0126			1272.81	215.802	53.0519	165.374	-90.0448
		12.5953	1664.42	889.383	398.822	-31.0126			1274.74	216.003	53.3182	165.735	-89.7071
		12.612	1665.22	942.663	396.822	-48.0126			1276.67	216.151	53.6363	166.062	-89.3381
		12.6287	1739.62	925.383	407.822	-44.0126			1278.59	216.28	54.0222	166.392	-88.9134
		12.6454	1732.42	882.183	423.822	-61.0126			1280.52	216.338	54.452	166.682	-88.466
		12.6621	1672.42	896.583	401.822	-71.0126			1282.45	216.373	54.9155	166.963	-87.9794
		12.6788	1688.42	905.223	399.822	-53.0126			1284.38	216.327	55.3943	167.166	-87.4866
		12.6955	1801.22	862.023	414.822	-47.0126			1286.31	216.236	55.8812	167.309	-86.9774
		12.7122	1704.42	916.743	402.822	-66.0126			1288.24	216.089	56.3308	167.372	-86.4755
		12.729	1711.62	912.423	388.822	-92.0126			1290.16	215.939	56.7229	167.37	-86.0207
		12.7457	1754.02	895.143	385.822	-58.0126			1292.09	215.749	57.0373	167.26	-85.6236
		12.7624	1819.62	923.943	404.822	-70.0126			1294.02	215.562	57.2466	167.106	-85.2893
		12.7791	1768.42	838.983	380.822	-54.0126			1295.95	215.315	57.3252	166.878	-85.0552
		12.7958	1765.22	847.623	401.822	-58.0126			1297.88	215.018	57.2605	166.585	-84.9332
		12.8125	1811.62	882.183	421.822	-38.0126			1299.81	214.606	57.0539	166.164	-84.9771
		12.8292	1786.82	847.623	431.822	-87.0126			1301.74	214.11	56.7015	165.652	-85.1917
		12.8459	1777.22	846.183	388.822	-52.0126			1303.66	213.501	56.1958	165.029	-85.6149
		12.8627	1782.02	886.503	385.822	-47.0126			1305.59	212.886	55.5867	164.408	-86.219
		12.8794	1762.82	883.623	405.822	-65.0126			1307.52	212.29	54.9509	163.839	-86.9327
		12.8961	1874.82	857.703	399.822	-79.0126			1309.45	211.83	54.4219	163.437	-87.616
		12.9128	1838.02	928.263	385.822	-32.0126			1311.38	211.518	54.1073	163.189	-88.1415
		12.9295	1855.62	885.063	394.822	-40.0126			1313.31	211.475	54.0632	163.203	-88.3952
		12.9462	1810.82	922.503	386.822	-52.0126			1315.24	211.623	54.2603	163.394	-88.4157
		12.9629	1769.22	892.263	414.822	-54.0126			1317.16	211.984	54.6681	163.78	-88.2018
		12.9796	1795.62	864.903	386.822	-62.0126			1319.09	212.506	55.2641	164.346	-87.752
		12.9963	1786.02	854.823	414.822	-102.013			1321.02	213.129	55.9895	165.027	-87.1339
		13.013	1786.82	910.983	390.822	-79.0126			1322.95	213.74	56.7708	165.704	-86.4116
		13.0298	1814.02	962.823	357.822	-86.0126			1324.88	214.459	57.6345	166.508	-85.5471
		13.0465	1814.02	925.383	384.822	-78.0126			1326.81	215.227	58.5248	167.347	-84.6463
		13.0632	1742.82	886.503	368.822	-62.0126			1328.73	216.131	59.4276	168.279	-83.6943
		13.0799	1801.22	896.583	377.822	-57.0126			1330.66	217.139	60.2937	169.252	-82.7335
		13.0966	1826.82	902.343	383.822	-48.0126			1332.59	218.327	61.1337	170.323	-81.7597
		13.1133	1804.42	863.463	356.822	-66.0126			1334.52	219.607	61.9358	171.411	-80.8257
		13.13	1832.42	906.663	360.822	-106.013			1336.45	221.059	62.7255	172.57	-79.8909
		13.1467	1782.02	903.783	390.822	-75.0126			1338.38	222.626	63.4605	173.763	-78.9603
		13.1634	1733.22	895.143	402.822	-80.0126			1340.31	224.375	64.1143	175.092	-78.0369
		13.1802	1812.42	921.063	390.822	-85.0126			1342.23	225.548	64.5262	175.96	-77.5378
		13.1969	1777.22	853.383	399.822	-66.0126			1344.16	226.278	64.7926	176.531	-77.2502
		13.2136	1783.62	833.223	402.822	-54.0126			1346.09	226.588	64.9051	176.82	-77.1419
		13.2303	1750.82	873.543	360.822	-82.0126			1348.02	226.458	64.8676	176.8	-77.2709
		13.247	1770.82	837.543	374.822	-25.0126			1349.95	225.89	64.6772	176.471	-77.6247
		13.2637	1834.02	903.783	405.822	-63.0126			1351.88	225.07	64.3945	175.956	-78.1386
		13.2804	1746.82	926.823	375.822	-70.0126			1353.81	224.06	64.0356	175.274	-78.7514
		13.2972	1760.42	867.783	410.822	-75.0126			1355.73	222.98	63.6093	174.521	-79.4193
		13.3139	1802.82	854.823	398.822	-72.0126			1357.66	221.839	63.1537	173.687	-80.1242
		13.3306	1699.62	896.583	386.822	-96.0126			1359.59	220.728	62.7089	172.851	-80.8074
		13.3473	1715.62	906.663	360.822	-71.0126			1361.52	219.604	62.2291	171.986	-81.4555
		13.364	1731.62	883.623	413.822	-115.013			1363.45	218.464	61.6095	171.102	-82.0938
		13.3807	1706.82	905.223	376.822	-80.0126			1365.38	217.39	61.069	170.187	-82.7855
		13.3974	1682.82	967.143	368.822	-103.013			1367.31	216.375	60.558	169.281	-83.4741
		13.4141	1714.82	899.463	386.822	-80.0126			1369.23	215.381	59.9449	168.306	-84.1754
		13.4308	1730.82	863.463	353.822	-64.0126			1371.16	214.488	59.3652	167.374	-84.9091
		13.4475	1694.82	899.463	382.822	-92.0126			1373.09	213.668	58.7779	166.466	-85.6173
		13.4643	1685.22	915.303	355.822	-106.013			1375.02	212.935	58.0367	165.587	-86.3263
		13.481	1709.22	885.063	402.822	-80.0126			1376.95	212.275	57.4392	164.753	-87.0392
		13.4977	1698.82	856.263	391.822	-64.0126			1378.88	211.707	56.8678	163.993	-87.7089
		13.5144	1641.22	876.423	424.822	-89.0126			1380.81	211.218	56.3528	163.324	-88.3036
		13.5311	1677.22	886.503	375.822	-52.0126			1382.73	210.796	55.9258	162.742	-88.8188
		13.5478	1642.82	837.543	362.822	-68.0126			1384.66	210.436	55.6423	162.234	-89.224
		13.5645	1627.62	882.183	407.822	-65.0126			1386.59	210.193	55.3968	161.858	-89.492
		13.5812	1662.82	817.383	381.822	-93.0126			1388.52	210.076	55.1885	161.636	-89.596
		13.598	1679.62	830.343	357.822	-87.0126			1390.45	209.902	55.0515	161.385	-89.7947
		13.6147	1605.22	853.383	366.822	-58.0126			1392.38	209.767	55.0009	161.186	-89.9228
		13.6314	1659.62	834.663	368.822	-90.0126			1394.3	209.798	54.9573	161.154	-89.8704
		13.6481	1585.22	869.223	369.822	-70.0126			1396.23	209.964	54.9762	161.303	-89.6736
		13.6648	1616.42	877.863	396.822	-103.013			1398.16	210.081	54.9831	161.385	-89.599
		13.6815	1611.62	885.063	385.822	-87.0126			1400.09	210.424	55.0556	161.694	-89.2777
		13.6982	1622.82	841.863	385.822	-51.0126			1402.02	210.629	55.156	161.836	-89.1552
		13.7149	1642.02	870.663	357.822	-65.0126			1403.95	210.992	55.377	162.136	-88.8405
		13.7316	1671.62	883.623	377.822	-86.0126			1405.88	211.602	55.6767	162.68	-88.302
		13.7484	1575.62	846.183	350.822	-61.0126			1407.8	212.133	56.0379	163.144	-87.827
		13.7651	1574.02	896.583	378.822	-85.0126			1409.73	212.684	56.4728	163.624	-87.3059
		13.7818	1646.82	846.183	399.822	-54.0126			1411.66	213.367	57.0378	164.245	-86.5849
		13.7985	1600.42	902.343	391.822	-87.0126			1413.59	213.976	57.6122	164.808	-85.9191
		13.8152	1598.02	880.743	416.822	-84.0126			1415.52	214.5	58.2336	165.322	-85.2676
		13.8319	1565.22	899.463	373.822	-81.0126			1417.45	215.011	58.8543	165.831	-84.6199
		13.8486	1577.22	887.943	391.822	-104.013			1419.38	215.956	59.6868	166.798	-83.4712
		13.8653	1523.62	854.823	391.822	-92.0126			1421.3	216.481	60.2457	167.322	-82.8777
		13.882	1551.62	850.503	375.822	-85.0126			1423.23	216.87	60.785	167.725	-82.3806
		13.8987	1545.22	854.823	377.822	-88.0126			1425.16	217.478	61.3735	168.37	-81.6704
		13.9155	1562.02	846.183	362.822	-85.0126			1427.09	217.826	61.8445	168.743	-81.2425
		13.9322	1532.42	860.583	383.822	-65.0126			1429.02	218.27	62.3175	169.183	-80.7147
		13.9489	1578.02	896.583	400.822	-82.0126			1430.95	218.837	62.8313	169.754	-80.0547
		13.9656	1517.22	886.503	390.822	-73.0126			1432.87	219.227	63.2197	170.127	-79.6435
		13.9823	1542.82	834.663	375.822	-79.0126			1434.8	219.489	63.5954	170.383	-79.3282
		13.999	1573.22	864.903	377.822	-93.0126			1436.73	220.111	64.0345	171.019	-78.5866
		14.0157	1579.62	857.703	375.822	-106.013			1438.66	220.502	64.4304	171.482	-78.0125
		14.0324	1541.22	847.623	384.822	-54.0126			1440.59	220.547	64.7724	171.656	-77.7121
		14.0491	1521.22	866.343	364.822	-86.0126			1442.52	220.62	65.2484	171.968	-77.169
		14.0659	1539.62	811.623	366.822	-64.0126			1444.44	220.591	65.7191	172.244	-76.6429
		14.0826	1550.82	820.263	409.822	-92.0126			1446.37	220.509	66.2148	172.517	-76.0931
		14.0993	1594.02	900.903	371.822	-81.0126			1448.3	220.5	66.7435	172.951	-75.3773
		14.116	1519.62	854.823	385.822	-59.0126			1450.23	220.452	67.2169	173.301	-74.8333
		14.1327	1502.82	800.103	381.822	-89.0126			1452.16	220.42	67.6794	173.631	-74.3619
		14.1494	1538.02	886.503	406.822	-73.0126			1454.09	220.426	68.1612	173.923	-73.9384
		14.1661	1525.22	854.823	344.822	-84.0126			1456.02	220.54	68.6471	174.278	-73.4369
		14.1828	1470.02	774.183	383.822	-81.0126			1457.94	221.476	69.4158	175.528	-72.1173
		14.1996	1463.62	830.343	374.822	-90.0126			1459.87	221.863	69.8842	176.066	-71.6834
		14.2163	1503.62	837.543	360.822	-77.0126			1461.8	222.104	70.31	176.379	-71.4095
		14.233	1475.62	864.903	341.822	-101.013			1463.73	222.532	70.8368	176.892	-70.8881
		14.2497	1506.02	854.823	362.822	-137.013			1465.66	223.395	71.5132	177.815	-69.9323
		14.2664	1506.02	808.743	330.822	-80.0126			1467.59	223.927	72.0491	178.391	-69.3623
		14.2831	1478.02	883.623	367.822	-116.013			1469.52	224.275	72.5225	178.756	-68.9422
		14.2998	1475.62	849.063	380.822	-82.0126			1471.44	224.732	73.0652	179.23	-68.3392
		14.3165	1488.42	874.983	368.822	-80.0126			1473.37	225.664	73.7263	180.195	-67.2681
		14.3332	1471.62	824.583	376.822	-51.0126			1475.3	226.07	74.1855	180.728	-66.7748
		14.3499	1514.02	836.103	349.822	-122.013			1477.23	226.471	74.6577	181.264	-66.2489
		14.3667	1474.82	818.823	350.822	-116.013			1479.16	226.696	75.105	181.656	-65.8521
		14.3834	1514.02	792.903	370.822	-68.0126			1481.09	226.975	75.6326	182.171	-65.2768
		14.4001	1441.22	863.463	395.822	-74.0126			1483.02	227.281	76.2056	182.755	-64.6393
		14.4168	1481.22	882.183	385.822	-71.0126			1484.94	227.452	76.7553	183.177	-64.1141
		14.4335	1482.82	844.743	366.822	-75.0126			1486.87	227.698	77.4239	183.73	-63.4091
		14.4502	1425.22	867.783	368.822	-88.0126			1488.8	228.05	78.1553	184.394	-62.5385
		14.4669	1443.62	849.063	361.822	-78.0126			1490.73	228.624	78.9399	185.352	-61.4694
		14.4837	1445.22	886.503	356.822	-78.0126			1492.66	228.793	79.5034	185.825	-60.925
		14.5004	1458.82	795.783	370.822	-92.0126			1494.59	228.871	80.0772	186.151	-60.4222
		14.5171	1454.82	877.863	383.822	-120.013			1496.52	229.307	80.8871	186.895	-59.3673
		14.5338	1448.42	862.023	353.822	-99.0126			1498.44	229.785	81.7166	187.72	-58.2471
		14.5505	1426.02	838.983	373.822	-100.013			1500.37	230.069	82.4505	188.305	-57.3401
		14.5672	1483.62	836.103	356.822	-67.0126			1502.3	230.215	83.1756	188.74	-56.5446
		14.5839	1464.42	792.903	368.822	-80.0126			1504.23	230.163	83.7883	188.903	-55.9752
		14.6006	1428.42	805.863	402.822	-88.0126			1506.16	230.38	84.731	189.382	-54.6868
		14.6173	1439.62	823.143	383.822	-95.0126			1508.09	231.055	85.9057	190.462	-52.6051
		14.6341	1426.02	820.263	366.822	-95.0126			1510.01	230.855	86.3743	190.504	-52.1972
		14.6508	1418.02	801.543	343.822	-77.0126			1511.94	230.633	86.8497	190.48	-51.6356
		14.6675	1514.82	837.543	357.822	-114.013			1513.87	230.35	87.3348	190.392	-51.0711
		14.6842	1474.82	813.063	394.822	-96.0126			1515.8	230.017	87.7356	190.191	-50.5234
		14.7009	1523.62	866.343	363.822	-106.013			1517.73	229.704	88.0758	190.073	-49.8605
		14.7176	1416.42	830.343	360.822	-117.013			1519.66	229.184	88.2611	189.672	-49.7206
		14.7343	1458.82	785.703	375.822	-121.013			1521.59	228.709	88.4426	189.416	-49.1713
		14.751	1424.42	794.343	371.822	-106.013			1523.51	228.176	88.4203	189.005	-49.0595
		14.7677	1422.82	797.223	375.822	-65.0126			1525.44	227.597	88.4802	188.577	-49.0369
		14.7844	1409.22	833.223	357.822	-97.0126			1527.37	227.06	88.4209	188.137	-49.0221
		14.8012	1446.02	866.343	347.822	-81.0126			1529.3	226.469	88.3977	187.665	-49.1111
		14.8179	1456.42	824.583	386.822	-100.013			1531.23	225.926	88.3742	187.114	-49.2919
		14.8346	1402.82	849.063	382.822	-93.0126			1533.16	225.5	88.3366	186.662	-49.2628
		14.8513	1443.62	805.863	350.822	-95.0126			1535.09	225.208	88.1187	186.174	-49.4847
		14.868	1355.62	834.663	353.822	-109.013			1537.01	224.697	88.1161	185.555	-49.8408
		14.8847	1434.02	732.423	333.822	-119.013			1538.94	224.507	87.9199	184.984	-50.138
		14.9014	1424.42	830.343	345.822	-82.0126			1540.87	224.819	87.4287	184.627	-50.2576
		14.9181	1423.62	807.303	378.822	-97.0126			1542.8	224.877	86.9706	184.114	-50.845
		14.9349	1415.62	876.423	366.822	-113.013			1544.73	224.954	86.4704	183.585	-51.4158
		14.9516	1405.22	802.983	372.822	-85.0126			1546.66	225.097	85.8278	183.044	-52.1817
		14.9683	1412.42	807.303	368.822	-78.0126			1548.58	225.107	85.382	182.5	-52.7895
		14.985	1436.42	836.103	334.822	-106.013			1550.51	225.484	84.5117	182.087	-53.5413
		15.0017	1466.02	820.263	376.822	-111.013			1552.44	225.558	83.8354	181.61	-54.3154
		15.0184	1370.02	811.623	368.822	-104.013			1554.37	225.797	82.8689	181.197	-55.267
		15.0351	1415.62	846.183	340.822	-77.0126			1556.3	225.813	82.2036	180.719	-56.1259
		15.0518	1406.82	826.023	341.822	-117.013			1558.23	226.058	81.3575	180.452	-57.037
		15.0685	1433.22	833.223	331.822	-93.0126			1560.15	227.145	79.1594	180.773	-58.5538
		15.0853	1431.62	824.583	380.822	-95.0126			1562.08	227.003	78.5645	180.351	-59.6675
		15.102	1385.22	836.103	380.822	-91.0126			1564.01	227.084	77.9515	180.179	-60.5833
		15.1187	1394.02	794.343	361.822	-87.0126			1565.94	227.495	77.1559	180.3	-61.5168
		15.1354	1425.22	801.543	363.822	-91.0126			1567.87	227.692	76.7705	180.307	-62.1552
		15.1521	1404.42	818.823	342.822	-109.013			1569.8	228.523	76.2966	180.929	-62.4835
		15.1688	1403.62	777.063	357.822	-88.0126			1571.73	229.074	76.1638	181.406	-62.6825
		15.1855	1420.42	781.383	355.822	-91.0126			1573.65	229.341	76.2668	181.626	-62.8864
		15.2022	1438.82	798.663	352.822	-109.013			1575.58	230.067	76.5963	182.351	-62.5076
		15.2189	1407.62	837.543	345.822	-104.013			1577.51	231.325	77.1151	183.669	-61.6464
		15.2356	1442.82	866.343	371.822	-95.0126			1579.44	231.763	77.6156	184.187	-61.2959
		15.2524	1388.42	798.663	344.822	-111.013			1581.37	232.393	78.2672	184.951	-60.671
		15.2691	1425.22	818.823	370.822	-80.0126			1583.3	233.01	79.0085	185.764	-59.8757
		15.2858	1403.62	794.343	398.822	-100.013			1585.23	233.609	79.8053	186.623	-59.0392
		15.3025	1384.42	807.303	356.822	-78.0126			1587.15	233.983	80.5745	187.323	-58.284
		15.3192	1416.42	869.223	346.822	-123.013			1589.08	234.241	81.34	188.016	-57.5506
		15.3359	1332.42	807.303	370.822	-101.013			1591.01	234.212	81.9868	188.481	-57.0099
		15.3526	1441.22	826.023	339.822	-115.013			1592.94	234.027	82.5321	188.822	-56.6392
		15.3693	1411.62	784.263	369.822	-117.013			1594.87	233.576	82.8748	188.914	-56.5184
		15.386	1394.82	840.423	346.822	-94.0126			1596.8	233.05	83.0586	188.909	-56.6236
		15.4028	1379.62	779.943	304.822	-108.013			1598.72	232.404	82.9711	188.615	-57.0747
		15.4195	1393.22	794.343	350.822	-84.0126			1600.65	231.817	82.7173	188.279	-57.6557
		15.4362	1422.02	805.863	369.822	-131.013			1602.58	231.236	82.1907	187.791	-58.4564
		15.4529	1372.42	817.383	340.822	-89.0126			1604.51	230.757	81.5349	187.333	-59.3551
		15.4696	1383.62	751.143	349.822	-103.013			1606.44	230.301	80.7594	186.787	-60.3358
		15.4863	1402.02	768.423	317.822	-127.013			1608.37	229.995	79.8789	186.345	-61.2923
		15.503	1402.02	827.463	325.822	-87.0126			1610.3	229.711	78.9182	185.863	-62.2939
		15.5197	1384.42	775.623	371.822	-70.0126			1612.22	229.468	78.0519	185.482	-63.2229
		15.5365	1393.22	787.143	332.822	-102.013			1614.15	229.156	77.3505	185.041	-64.0871
		15.5532	1429.22	860.583	345.822	-109.013			1616.08	229.095	76.5224	184.881	-64.7767
		15.5699	1403.62	821.703	345.822	-75.0126			1618.01	229.162	75.4969	184.86	-65.4329
		15.5866	1429.22	826.023	370.822	-120.013			1619.94	229.008	75.0335	184.688	-66.0626
		15.6033	1405.22	826.023	340.822	-119.013			1621.87	228.945	74.6011	184.591	-66.5515
		15.62	1394.82	787.143	318.822	-116.013			1623.8	229.339	74.0789	185.004	-66.6809
		15.6367	1372.42	792.903	318.822	-107.013			1625.72	229.518	73.8073	185.18	-66.9
		15.6534	1397.22	808.743	388.822	-104.013			1627.65	229.9	73.722	185.582	-66.8849
		15.6701	1422.82	807.303	350.822	-106.013			1629.58	230.439	73.7074	186.126	-66.6981
		15.6869	1382.02	811.623	376.822	-104.013			1631.51	230.877	73.8828	186.572	-66.5437
		15.7036	1380.42	843.303	329.822	-103.013			1633.44	231.225	74.1173	186.88	-66.399
		15.7203	1406.02	798.663	360.822	-123.013			1635.37	232.283	74.6317	187.868	-65.5219
		15.737	1368.42	860.583	353.822	-99.0126			1637.3	233.574	75.1843	189.102	-64.4005
		15.7537	1303.62	811.623	362.822	-86.0126			1639.22	234.225	75.7	189.712	-63.9173
		15.7704	1351.62	800.103	373.822	-120.013			1641.15	235.038	76.3069	190.427	-63.2096
		15.7871	1392.42	830.343	347.822	-116.013			1643.08	235.934	77.0355	191.232	-62.3871
		15.8038	1424.42	775.623	339.822	-101.013			1645.01	236.658	77.7149	191.843	-61.6622
		15.8206	1411.62	784.263	333.822	-121.013			1646.94	238.343	79.0017	193.472	-59.7862
		15.8373	1410.82	778.503	340.822	-116.013			1648.87	239.521	80.0197	194.589	-58.5344
		15.854	1451.62	798.663	370.822	-120.013			1650.8	239.915	80.7312	194.943	-58.1529
		15.8707	1412.42	781.383	331.822	-115.013			1652.72	241.06	81.997	196.071	-56.6636
		15.8874	1418.82	804.423	372.822	-92.0126			1654.65	243.347	84.1907	198.48	-53.6833
		15.9041	1400.42	802.983	332.822	-107.013			1656.58	243.756	85.0617	198.938	-53.0304
		15.9208	1378.82	778.503	358.822	-119.013			1658.51	244.593	86.3906	199.899	-51.7262
		15.9375	1363.62	794.343	335.822	-114.013			1660.44	245.376	87.7245	200.813	-50.3571
		15.9542	1411.62	801.543	342.822	-94.0126			1662.37	246.546	89.5251	202.235	-48.3455
		15.971	1378.02	840.423	337.822	-80.0126			1664.29	247.635	91.2784	203.623	-46.3826
		15.9877	1365.22	815.943	332.822	-109.013			1666.22	248.331	92.7221	204.556	-44.9789
		16.0044	1384.42	797.223	346.822	-90.0126			1668.15	249.041	94.2334	205.509	-43.3924
		16.0211	1434.82	846.183	347.822	-114.013			1670.08	250.442	96.5943	207.385	-40.6687
		16.0378	1367.62	785.703	315.822	-136.013			1672.01	251.213	98.185	208.516	-38.984
		16.0545	1401.22	808.743	371.822	-100.013			1673.94	251.964	99.7813	209.608	-37.3729
		16.0712	1405.22	818.823	332.822	-105.013			1675.87	253.166	101.88	211.274	-34.9539
		16.0879	1423.62	794.343	378.822	-117.013			1677.79	254.096	103.601	212.565	-33.1123
		16.1046	1365.22	765.543	367.822	-105.013			1679.72	254.906	105.135	213.66	-31.444
		16.1213	1414.02	741.063	334.822	-102.013			1681.65	255.901	106.76	214.934	-29.6526
		16.1381	1362.02	779.943	356.822	-102.013			1683.58	256.974	108.218	216.174	-27.9337
		16.1548	1385.22	805.863	343.822	-108.013			1685.51	259.239	110.525	218.704	-25.1199
		16.1715	1354.82	791.463	330.822	-117.013			1687.44	259.97	111.335	219.48	-24.313
		16.1882	1382.82	862.023	358.822	-116.013			1689.37	261.421	112.499	220.889	-22.9862
		16.2049	1394.82	781.383	363.822	-115.013			1691.29	262.87	113.404	222.192	-21.9433
		16.2216	1376.42	804.423	367.822	-121.013			1693.22	264.067	114.181	223.245	-21.0892
		16.2383	1398.82	814.503	327.822	-109.013			1695.15	265.495	114.841	224.307	-20.275
		16.255	1419.62	802.983	349.822	-125.013			1697.08	267.791	115.747	226.022	-19.112
		16.2718	1380.42	765.543	329.822	-106.013			1699.01	268.77	116.032	226.636	-18.8538
		16.2885	1374.02	807.303	355.822	-93.0126			1700.94	271.614	116.736	228.547	-17.9603
		16.3052	1380.42	758.343	345.822	-114.013			1702.86	272.74	116.911	229.174	-17.7796
		16.3219	1368.42	792.903	355.822	-127.013			1704.79	274.243	117.316	230.079	-17.3199
		16.3386	1369.22	795.783	344.822	-104.013			1706.72	275.917	117.494	230.95	-17.0903
		16.3553	1397.22	801.543	360.822	-99.0126			1708.65	277.263	117.752	231.701	-16.8232
		16.372	1367.62	834.663	335.822	-117.013			1710.58	278.261	117.867	232.173	-16.6986
		16.3887	1372.42	801.543	387.822	-91.0126			1712.51	279.319	118.144	232.758	-16.3954
		16.4054	1418.82	798.663	362.822	-113.013			1714.43	280.01	118.286	233.048	-16.1855
		16.4221	1382.82	778.503	346.822	-117.013			1716.36	281.033	118.6	233.605	-15.7804
		16.4389	1378.82	751.143	354.822	-114.013			1718.29	281.608	118.519	233.861	-15.8418
		16.4556	1366.82	813.063	372.822	-128.013			1720.22	282.23	118.634	234.281	-15.7556
		16.4723	1369.22	804.423	361.822	-97.0126			1722.15	282.445	118.662	234.354	-15.7584
		16.489	1398.82	818.823	346.822	-71.0126			1724.08	282.953	118.811	234.658	-15.6067
		16.5057	1397.22	768.423	348.822	-110.013			1726.01	283.159	118.82	234.736	-15.6004
		16.5224	1414.02	797.223	386.822	-131.013			1727.93	283.521	118.977	234.949	-15.3833
		16.5391	1405.22	774.183	325.822	-123.013			1729.86	283.655	119.044	234.99	-15.2321
		16.5558	1358.02	756.903	313.822	-118.013			1731.79	283.983	119.251	235.207	-14.9735
		16.5725	1422.82	772.743	339.822	-121.013			1733.72	283.994	119.214	235.122	-14.9678
		16.5893	1380.42	800.103	340.822	-119.013			1735.65	284.366	119.276	235.4	-14.9046
		16.606	1369.22	746.823	350.822	-117.013			1737.58	284.349	119.279	235.387	-14.9188
		16.6227	1414.02	818.823	346.822	-107.013			1739.51	284.62	119.437	235.579	-14.7005
		16.6394	1391.62	752.583	345.822	-113.013			1741.43	284.644	119.441	235.553	-14.6596
		16.6561	1408.42	823.143	337.822	-114.013			1743.36	284.868	119.605	235.712	-14.4278
		16.6728	1450.02	787.143	352.822	-123.013			1745.29	284.854	119.584	235.669	-14.432
		16.6895	1437.22	764.103	360.822	-97.0126			1747.22	285.073	119.722	235.8	-14.2538
		16.7062	1423.62	762.663	314.822	-137.013			1749.15	285.047	119.695	235.724	-14.2207
		16.723	1418.02	791.463	310.822	-80.0126			1751.08	285.29	119.783	235.927	-14.0926
		16.7397	1425.22	778.503	352.822	-102.013			1753.01	285.238	119.664	235.894	-14.2527
		16.7564	1385.22	754.023	331.822	-127.013			1754.93	285.409	119.739	236.007	-14.1603
		16.7731	1390.82	823.143	309.822	-128.013			1756.86	285.398	119.707	235.943	-14.1497
		16.7898	1450.82	766.983	321.822	-77.0126			1758.79	285.589	119.793	236.076	-14.0388
		16.8065	1362.82	768.423	354.822	-120.013			1760.72	285.554	119.769	236.01	-14.0398
		16.8232	1379.62	782.823	363.822	-105.013			1762.65	285.745	119.855	236.155	-13.934
		16.8399	1405.22	774.183	349.822	-117.013			1764.58	285.718	119.813	236.141	-14.0011
		16.8566	1435.62	811.623	335.822	-110.013			1766.51	285.88	119.936	236.264	-13.8388
		16.8734	1416.42	756.903	331.822	-115.013			1768.43	285.844	119.914	236.213	-13.8181
		16.8901	1374.82	824.583	354.822	-77.0126			1770.36	286.034	120.044	236.359	-13.638
		16.9068	1452.42	775.623	350.822	-132.013			1772.29	285.965	120.006	236.279	-13.6428
		16.9235	1424.42	788.583	371.822	-95.0126			1774.22	286.159	120.085	236.45	-13.555
		16.9402	1389.22	732.423	323.822	-111.013			1776.15	286.126	120.063	236.436	-13.5934
		16.9569	1435.62	792.903	337.822	-93.0126			1778.08	286.251	120.147	236.532	-13.4985
		16.9736	1366.82	761.223	315.822	-93.0126			1780	286.167	120.095	236.42	-13.5238
		16.9903	1462.02	801.543	315.822	-109.013			1781.93	286.31	120.152	236.523	-13.4529
		17.007	1411.62	791.463	350.822	-106.013			1783.86	286.256	120.12	236.5	-13.4885
		17.0238	1396.42	817.383	330.822	-123.013			1785.79	286.394	120.194	236.632	-13.4142
		17.0405	1366.82	754.023	356.822	-103.013			1787.72	286.383	120.177	236.593	-13.4455
		17.0572	1447.62	802.983	349.822	-116.013			1789.65	286.551	120.32	236.695	-13.2471
		17.0739	1469.22	787.143	330.822	-116.013			1791.58	286.484	120.3	236.593	-13.2232
		17.0906	1460.42	752.583	303.822	-105.013			1793.5	286.634	120.361	236.726	-13.1552
		17.1073	1389.22	759.783	316.822	-151.013			1795.43	286.576	120.328	236.698	-13.2036
		17.124	1384.42	755.463	372.822	-130.013			1797.36	286.702	120.414	236.826	-13.1084
		17.1407	1409.22	726.663	341.822	-115.013			1799.29	286.631	120.388	236.762	-13.1354
		17.1575	1408.42	836.103	328.822	-123.013			1801.22	286.763	120.482	236.847	-13.0243
		17.1742	1402.02	765.543	354.822	-127.013			1803.15	286.687	120.4	236.769	-13.1416
		17.1909	1402.82	817.383	337.822	-120.013			1805.07	286.792	120.431	236.858	-13.0927
		17.2076	1406.82	785.703	353.822	-125.013			1807	286.745	120.401	236.811	-13.1008
		17.2243	1429.22	779.943	341.822	-113.013			1808.93	286.886	120.501	236.93	-12.9609
		17.241	1374.02	759.783	331.822	-113.013			1810.86	286.826	120.467	236.864	-12.9821
		17.2577	1469.22	818.823	361.822	-92.0126			1812.79	286.971	120.551	236.989	-12.8986
		17.2744	1408.42	779.943	317.822	-119.013			1814.72	287.011	120.574	237.02	-12.8738
		17.2911	1370.02	797.223	313.822	-122.013			1816.65	287.197	120.711	237.167	-12.6996
		17.3078	1434.82	772.743	345.822	-124.013			1818.57	286.908	120.486	236.902	-12.9534
		17.3246	1429.22	805.863	318.822	-123.013			1820.5	286.868	120.433	236.847	-13.0269
		17.3413	1394.82	777.063	300.822	-118.013			1822.43	286.758	120.382	236.73	-13.1037
		17.358	1430.82	774.183	320.822	-106.013			1824.36	286.894	120.494	236.835	-12.9766
		17.3747	1466.02	788.583	312.822	-118.013			1826.29	286.783	120.378	236.721	-13.062
		17.3914	1446.02	808.743	320.822	-134.013			1828.22	286.961	120.499	236.837	-12.8983
		17.4081	1403.62	755.463	343.822	-132.013			1830.14	286.8	120.382	236.699	-13.0245
		17.4248	1402.82	836.103	332.822	-157.013			1832.07	286.899	120.4	236.832	-13.0187
		17.4415	1402.82	787.143	345.822	-153.013			1834	286.819	120.335	236.753	-13.0896
		17.4582	1405.22	802.983	343.822	-110.013			1835.93	286.936	120.402	236.809	-12.9905
		17.475	1390.82	784.263	347.822	-121.013			1837.86	286.78	120.32	236.68	-13.1028
		17.4917	1457.22	759.783	328.822	-122.013			1839.79	286.852	120.379	236.779	-13.0674
		17.5084	1408.42	785.703	323.822	-123.013			1841.72	286.775	120.359	236.716	-13.0486
		17.5251	1434.82	784.263	337.822	-134.013			1843.64	286.949	120.508	236.86	-12.8332
		17.5418	1451.62	772.743	341.822	-116.013			1845.57	286.723	120.302	236.611	-13.063
		17.5585	1446.02	741.063	334.822	-117.013			1847.5	286.874	120.34	236.711	-13.0159
		17.5752	1445.22	797.223	334.822	-110.013			1849.43	286.73	120.23	236.572	-13.1702
		17.5919	1454.82	775.623	313.822	-143.013			1851.36	286.8	120.27	236.63	-13.1268
		17.6087	1464.42	755.463	357.822	-113.013			1853.29	286.628	120.157	236.501	-13.237
		17.6254	1473.22	758.343	318.822	-77.0126			1855.21	286.755	120.241	236.604	-13.1344
		17.6421	1448.42	807.303	331.822	-125.013			1857.14	286.615	120.173	236.483	-13.2151
		17.6588	1470.02	765.543	316.822	-148.013			1859.07	286.718	120.235	236.577	-13.1361
		17.6755	1450.02	785.703	355.822	-133.013			1861	286.56	120.101	236.454	-13.2718
		17.6922	1418.82	765.543	331.822	-150.013			1862.93	286.649	120.154	236.543	-13.1985
		17.7089	1414.02	752.583	357.822	-109.013			1864.86	286.518	120.104	236.408	-13.2091
		17.7256	1439.62	804.423	330.822	-134.013			1866.79	286.681	120.294	236.508	-12.9498
		17.7423	1454.82	762.663	335.822	-96.0126			1868.71	286.429	120.139	236.267	-13.1093
		17.759	1396.42	784.263	328.822	-133.013			1870.64	286.513	120.149	236.391	-13.1607
		17.7758	1438.02	713.703	342.822	-116.013			1872.57	286.356	120.027	236.31	-13.3236
		17.7925	1418.02	766.983	337.822	-123.013			1874.5	286.49	120.085	236.428	-13.1992
		17.8092	1422.02	756.903	344.822	-95.0126			1876.43	286.344	119.985	236.309	-13.2832
		17.8259	1446.02	775.623	323.822	-139.013			1878.36	286.463	120.084	236.441	-13.1559
		17.8426	1413.22	787.143	352.822	-116.013			1880.29	286.279	119.972	236.247	-13.2693
		17.8593	1410.82	791.463	315.822	-117.013			1882.21	286.41	120.07	236.343	-13.1494
		17.876	1373.22	798.663	366.822	-101.013			1884.14	286.283	119.991	236.182	-13.2648
		17.8927	1438.82	798.663	354.822	-132.013			1886.07	286.428	120.097	236.324	-13.1853
		17.9095	1372.42	745.383	341.822	-142.013			1888	286.246	119.992	236.215	-13.2784
		17.9262	1464.42	741.063	337.822	-117.013			1889.93	286.357	120.044	236.245	-13.1737
		17.9429	1381.22	764.103	321.822	-97.0126			1891.86	286.121	119.838	236.008	-13.3737
		17.9596	1406.02	752.583	347.822	-117.013			1893.79	286.242	119.966	236.172	-13.1957
		17.9763	1445.22	722.343	320.822	-138.013			1895.71	286.072	119.863	236.04	-13.3002
		17.993	1458.82	782.823	342.822	-114.013			1897.64	286.185	119.913	236.106	-13.2803
		18.0097	1487.62	795.783	320.822	-116.013			1899.57	285.954	119.743	235.896	-13.4741
		18.0264	1392.42	797.223	342.822	-90.0126			1901.5	286.066	119.828	235.994	-13.3705
		18.0432	1448.42	746.823	303.822	-145.013			1903.43	285.839	119.667	235.811	-13.5229
		18.0599	1400.42	768.423	318.822	-144.013			1905.36	286.007	119.727	235.958	-13.3997
		18.0766	1400.42	772.743	344.822	-115.013			1907.29	285.783	119.61	235.73	-13.5636
		18.0933	1389.22	800.103	334.822	-115.013			1909.21	285.932	119.722	235.844	-13.3981
		18.11	1384.42	752.583	326.822	-78.0126			1911.14	285.722	119.494	235.672	-13.6074
		18.1267	1388.42	794.343	325.822	-107.013			1913.07	285.833	119.574	235.78	-13.5238
		18.1434	1446.02	792.903	339.822	-144.013			1915	285.612	119.502	235.567	-13.6496
		18.1601	1372.42	779.943	356.822	-135.013			1916.93	285.794	119.653	235.77	-13.4426
		18.1768	1412.42	736.743	334.822	-127.013			1918.86	285.563	119.445	235.538	-13.7066
		18.1935	1434.02	761.223	331.822	-118.013			1920.78	285.91	119.595	235.74	-13.4514
		18.2103	1448.42	775.623	318.822	-121.013			1922.71	285.783	119.528	235.634	-13.428
		18.227	1425.22	732.423	338.822	-122.013			1924.64	285.935	119.66	235.844	-13.309
		18.2437	1396.42	745.383	357.822	-124.013			1926.57	285.604	119.404	235.596	-13.5834
		18.2604	1436.42	752.583	317.822	-105.013			1928.5	285.759	119.555	235.748	-13.5056
		18.2771	1424.42	764.103	304.822	-134.013			1930.43	285.545	119.391	235.544	-13.7056
		18.2938	1389.22	777.063	347.822	-157.013			1932.36	285.767	119.585	235.739	-13.4531
		18.3105	1409.22	741.063	349.822	-113.013			1934.28	285.4	119.453	235.422	-13.7011
		18.3272	1420.42	762.663	314.822	-131.013			1936.21	285.64	119.57	235.63	-13.5555
		18.3439	1366.82	733.863	317.822	-108.013			1938.14	285.395	119.304	235.433	-13.7802
		18.3607	1433.22	746.823	342.822	-93.0126			1940.07	285.713	119.516	235.672	-13.5081
		18.3774	1402.02	791.463	354.822	-127.013			1942	285.47	119.354	235.354	-13.6737
		18.3941	1390.02	795.783	312.822	-104.013			1943.93	285.748	119.548	235.568	-13.3759
		18.4108	1406.02	743.943	291.822	-151.013			1945.86	285.285	119.348	235.305	-13.689
		18.4275	1354.82	804.423	326.822	-139.013			1947.78	285.537	119.517	235.631	-13.537
		18.4442	1436.42	759.783	318.822	-110.013			1949.71	285.214	119.141	235.234	-13.8922
		18.4609	1390.02	746.823	339.822	-138.013			1951.64	285.597	119.347	235.451	-13.6614
		18.4776	1411.62	779.943	311.822	-143.013			1953.57	285.178	119.105	235.159	-13.9515
		18.4944	1383.62	837.543	346.822	-156.013			1955.5	285.581	119.406	235.684	-13.384
		18.5111	1403.62	739.623	347.822	-128.013			1957.43	285.285	119.398	235.613	-13.3559
		18.5278	1420.42	785.703	330.822	-104.013			1959.35	285.862	119.855	236.008	-12.9347
		18.5445	1415.62	771.303	338.822	-130.013			1961.28	285.295	119.407	235.295	-13.4575
		18.5612	1414.02	778.503	300.822	-109.013			1963.21	285.724	119.677	235.727	-13.0718
		18.5779	1406.02	754.023	330.822	-132.013			1965.14	285.193	119.357	235.132	-13.431
		18.5946	1389.22	779.943	340.822	-133.013			1967.07	285.776	119.848	235.456	-13.0612
		18.6113	1426.82	743.943	323.822	-128.013			1969	284.944	119.392	234.862	-13.6763
		18.628	1406.82	755.463	352.822	-134.013			1970.92	285.435	119.544	235.491	-13.1064
		18.6447	1365.22	808.743	352.822	-157.013			1972.85	284.908	119.153	235.022	-13.5933
		18.6615	1402.82	746.823	315.822	-158.013			1974.78	285.737	119.915	235.647	-13.07
		18.6782	1414.02	733.863	334.822	-145.013			1976.71	284.718	118.914	234.616	-14.0618
		18.6949	1430.02	782.823	340.822	-97.0126			1978.64	284.102	118.136	233.877	-14.807
		18.7116	1391.62	791.463	343.822	-124.013			1980.57	283.09	117.373	232.948	-15.4765
		18.7283	1411.62	805.863	314.822	-116.013			1982.5	283.992	117.958	233.882	-14.6987
		18.745	1412.42	779.943	319.822	-154.013			1984.42	283.485	117.802	233.71	-15.0028
		18.7617	1406.82	738.183	358.822	-134.013			1986.35	284.043	118.346	234.257	-14.4681
		18.7784	1426.02	733.863	352.822	-140.013			1988.28	283.72	118.034	233.802	-14.8285
		18.7951	1368.42	748.263	342.822	-104.013			1990.21	284.16	118.251	234.148	-14.5434
		18.8119	1406.02	766.983	316.822	-138.013			1992.14	283.797	118.053	233.77	-14.7164
		18.8286	1371.62	795.783	321.822	-130.013			1994.07	284.401	118.368	234.315	-14.2168
		18.8453	1336.42	748.263	324.822	-118.013			1996	283.891	118.117	234.043	-14.5077
		18.862	1390.02	755.463	367.822	-111.013			1997.92	284.442	118.573	234.605	-14.05
		18.8787	1443.62	785.703	354.822	-149.013			1999.85	284.079	118.256	234.297	-14.3379
		18.8954	1417.22	779.943	313.822	-104.013			2001.78	284.747	118.637	234.784	-13.8547
		18.9121	1369.22	683.463	356.822	-123.013			2003.71	284.572	118.561	234.388	-14.0969
		18.9288	1406.02	795.783	338.822	-138.013			2005.64	285.158	118.946	234.842	-13.865
		18.9456	1412.42	706.503	334.822	-115.013			2007.57	284.13	118.161	234.071	-14.7689
		18.9623	1389.22	754.023	340.822	-114.013			2009.49	284.349	118.335	234.101	-14.3242
		18.979	1370.82	762.663	316.822	-131.013			2011.42	283.77	117.878	233.6	-14.6898
		18.9957	1370.82	729.543	354.822	-130.013			2013.35	284.358	118.488	234.513	-14.0156
		19.0124	1360.42	772.743	390.822	-146.013			2015.28	284.173	118.447	234.326	-14.2638
		19.0291	1379.62	730.983	346.822	-116.013			2017.21	284.781	118.614	234.504	-13.9273
		19.0458	1360.42	772.743	350.822	-154.013			2019.14	284.029	117.844	233.756	-14.7403
		19.0625	1382.82	738.183	327.822	-132.013			2021.07	284.56	118.134	234.417	-14.3526
		19.0792	1419.62	696.423	315.822	-171.013			2022.99	283.684	117.743	233.728	-14.7718
		19.096	1391.62	743.943	344.822	-100.013			2024.92	284.057	117.981	233.741	-14.5705
		19.1127	1367.62	758.343	340.822	-108.013			2026.85	283.644	117.443	233.349	-15.1324
		19.1294	1360.42	778.503	350.822	-128.013			2028.78	284.318	118.128	234.186	-14.5933
		19.1461	1357.22	741.063	347.822	-152.013			2030.71	283.49	117.796	233.632	-15.1064
		19.1628	1396.42	777.063	331.822	-146.013			2032.64	283.694	117.541	233.828	-14.8756
		19.1795	1366.02	729.543	359.822	-114.013			2034.57	282.899	116.654	233.129	-15.7685
		19.1962	1414.02	754.023	361.822	-152.013			2036.49	282.926	116.798	233.082	-15.8956
		19.2129	1389.22	751.143	315.822	-113.013			2038.42	282.115	116.229	232.154	-16.5373
		19.2296	1403.62	813.063	323.822	-140.013			2040.35	282.555	116.283	232.578	-16.1938
		19.2464	1326.82	766.983	316.822	-131.013			2042.28	282.182	115.853	232.166	-16.5562
		19.2631	1367.62	766.983	332.822	-134.013			2044.21	282.458	116.037	232.484	-16.2732
		19.2798	1354.02	779.943	321.822	-94.0126			2046.14	281.943	115.561	232.032	-16.765
		19.2965	1357.22	781.383	349.822	-100.013			2048.07	281.965	115.416	231.915	-16.8929
		19.3132	1350.02	762.663	303.822	-125.013			2049.99	280.637	114.528	230.869	-18.043
		19.3299	1366.82	764.103	340.822	-144.013			2051.92	280.998	114.772	231.134	-17.8215
		19.3466	1333.22	795.783	318.822	-109.013			2053.85	281.268	115.058	231.377	-17.5293
		19.3633	1365.22	702.183	371.822	-122.013			2055.78	281.466	115.108	231.572	-17.4898
		19.3801	1361.22	752.583	312.822	-161.013			2057.71	281.39	114.918	231.381	-17.6704
		19.3968	1360.42	748.263	333.822	-137.013			2059.64	281.625	114.938	231.475	-17.5952
		19.4135	1393.22	732.423	315.822	-125.013			2061.57	281.196	114.679	231.174	-17.9434
		19.4302	1401.22	781.383	303.822	-151.013			2063.49	281.239	114.715	231.352	-17.7972
		19.4469	1359.62	743.943	352.822	-144.013			2065.42	281.021	114.417	231.186	-17.972
		19.4636	1362.82	741.063	324.822	-95.0126			2067.35	281.081	114.231	231.133	-18.1913
		19.4803	1358.02	768.423	337.822	-137.013			2069.28	280.777	113.956	230.886	-18.6089
		19.497	1374.02	725.223	318.822	-118.013			2071.21	280.849	113.987	231.003	-18.5837
		19.5137	1349.22	779.943	359.822	-131.013			2073.14	280.548	113.639	230.659	-18.956
		19.5304	1414.02	738.183	312.822	-153.013			2075.06	280.645	113.523	230.573	-19.113
		19.5472	1349.22	792.903	345.822	-136.013			2076.99	280.434	113.274	230.318	-19.4121
		19.5639	1323.62	764.103	345.822	-120.013			2078.92	280.427	113.104	230.28	-19.4949
		19.5806	1393.22	762.663	304.822	-142.013			2080.85	280.23	112.822	230.059	-19.7354
		19.5973	1354.02	762.663	332.822	-152.013			2082.78	280.367	112.791	230.142	-19.7699
		19.614	1348.42	759.783	323.822	-127.013			2084.71	280.257	112.635	229.986	-20.0159
		19.6307	1365.22	716.583	352.822	-144.013			2086.64	280.492	112.537	229.959	-20.1181
		19.6474	1397.22	733.863	346.822	-125.013			2088.56	280.454	112.341	229.811	-20.3616
		19.6641	1418.02	758.343	339.822	-108.013			2090.49	280.593	112.222	229.908	-20.4309
		19.6808	1333.22	748.263	311.822	-131.013			2092.42	280.552	111.95	229.766	-20.6755
		19.6976	1342.82	772.743	344.822	-148.013			2094.35	280.75	111.86	229.77	-20.7413
		19.7143	1288.42	738.183	307.822	-128.013			2096.28	280.264	111.361	229.307	-21.3399
		19.731	1344.42	765.543	309.822	-131.013			2098.21	280.062	110.988	229.03	-21.8296
		19.7477	1350.82	775.623	319.822	-142.013			2100.14	279.818	110.538	228.703	-22.3964
		19.7644	1438.82	751.143	318.822	-135.013			2102.06	279.9	110.206	228.642	-22.6993
		19.7811	1358.02	804.423	321.822	-128.013			2103.99	279.723	109.813	228.37	-23.1327
		19.7978	1391.62	732.423	305.822	-123.013			2105.92	279.505	109.38	227.998	-23.7032
		19.8145	1313.22	742.503	343.822	-133.013			2107.85	279.094	108.771	227.497	-24.4892
		19.8313	1372.42	788.583	315.822	-106.013			2109.78	279.216	108.424	227.497	-24.8921
		19.848	1337.22	772.743	339.822	-132.013			2111.71	279.023	107.863	227.152	-25.5058
		19.8647	1342.02	745.383	332.822	-108.013			2113.63	278.982	107.482	226.954	-25.9904
		19.8814	1326.02	764.103	317.822	-114.013			2115.56	278.879	106.977	226.612	-26.569
		19.8981	1361.22	777.063	307.822	-128.013			2117.49	279.161	106.536	226.443	-27.039
		19.9148	1370.02	715.143	329.822	-136.013			2119.42	279.121	105.875	226.029	-27.9538
		19.9315	1330.82	787.143	331.822	-154.013			2121.35	279.259	105.194	225.798	-28.8679
		19.9482	1306.02	738.183	340.822	-139.013			2123.28	279.194	104.218	225.333	-30.0316
		19.9649	1360.42	788.583	323.822	-113.013			2125.2	279.455	103.215	224.905	-31.3653
		19.9816	1349.22	798.663	339.822	-135.013			2127.13	279.408	101.985	224.191	-33.0663
		19.9984	1353.22	764.103	338.822	-157.013			2129.06	279.789	100.783	223.708	-34.7236
		20.0151	1325.22	766.983	320.822	-121.013			2130.99	280.061	99.3422	223.106	-36.6198
		20.0318	1338.02	739.623	332.822	-136.013			2132.92	280.416	97.7723	222.538	-38.8034
		20.0485	1368.42	739.623	304.822	-154.013			2134.85	280.124	95.7157	221.341	-41.5538
		20.0652	1334.82	779.943	327.822	-103.013			2136.78	280.04	93.5538	220.234	-44.316
		20.0819	1384.42	743.943	339.822	-115.013			2138.7	279.801	91.797	219.215	-46.623
		20.0986	1374.82	782.823	330.822	-164.013			2140.63	280.168	90.5923	218.65	-48.3107
		20.1153	1343.62	764.103	317.822	-110.013			2142.56	280.142	89.6694	217.887	-49.6187
		20.132	1374.82	768.423	335.822	-125.013			2144.49	280.503	89.2589	217.595	-50.4082
		20.1488	1358.02	798.663	318.822	-153.013			2146.42	280.398	89.4309	217.262	-50.6527
		20.1655	1314.02	784.263	360.822	-125.013			2148.35	280.567	89.7194	217.285	-50.4008
		20.1822	1349.22	756.903	291.822	-130.013			2150.28	280.629	90.1997	217.287	-49.6995
		20.1989	1395.62	736.743	337.822	-185.013			2152.2	281.372	90.7494	217.877	-49.0362
		20.2156	1336.42	765.543	345.822	-140.013			2154.13	281.804	91.6916	218.317	-48.0515
		20.2323	1328.42	739.623	348.822	-111.013			2156.06	283.331	92.7753	219.465	-46.7777
		20.249	1342.82	729.543	329.822	-132.013			2157.99	283.289	92.7359	219.271	-46.4111
		20.2657	1305.22	719.463	344.822	-134.013			2159.92	281.23	90.8888	217.455	-47.9041
		20.2825	1346.02	800.103	317.822	-125.013			2161.85	279.065	89.573	216.097	-48.8296
		20.2992	1314.02	774.183	323.822	-137.013			2163.78	279.092	88.8684	215.758	-49.6601
		20.3159	1342.82	765.543	341.822	-133.013			2165.7	278.316	88.2655	215.04	-50.7756
		20.3326	1361.22	777.063	325.822	-147.013			2167.63	278.335	87.9095	215.027	-51.4668
		20.3493	1353.22	756.903	334.822	-124.013			2169.56	278.148	87.4017	214.853	-51.9144
		20.366	1285.22	759.783	317.822	-119.013			2171.49	278.682	86.9923	214.836	-52.2101
		20.3827	1299.62	787.143	338.822	-123.013			2173.42	278.809	87.095	214.838	-52.0582
		20.3994	1326.02	772.743	337.822	-134.013			2175.35	279.155	87.4962	215.214	-51.7086
		20.4161	1306.02	775.623	313.822	-116.013			2177.28	278.626	87.9332	215.132	-51.3894
		20.4329	1297.22	692.103	346.822	-163.013			2179.2	279.089	88.6873	215.643	-50.5533
		20.4496	1396.42	725.223	326.822	-110.013			2181.13	278.868	89.8173	216.252	-49.1188
		20.4663	1362.82	741.063	313.822	-142.013			2183.06	278.473	91.0509	217.133	-47.6805
		20.483	1419.62	772.743	340.822	-144.013			2184.99	277.972	92.5682	217.96	-45.9788
		20.4997	1308.42	739.623	349.822	-138.013			2186.92	278.312	94.6352	219.211	-43.6474
		20.5164	1353.22	754.023	325.822	-136.013			2188.85	277.939	96.5833	220.143	-41.2838
		20.5331	1357.22	745.383	353.822	-114.013			2190.77	277.959	98.7434	221.388	-38.8836
		20.5498	1376.42	735.303	354.822	-149.013			2192.7	277.762	100.709	222.572	-36.3869
		20.5665	1328.42	787.143	307.822	-131.013			2194.63	277.994	102.811	224.049	-33.7305
		20.5833	1340.42	788.583	311.822	-123.013			2196.56	277.768	104.795	224.948	-31.4282
		20.6	1331.62	756.903	314.822	-120.013			2198.49	277.967	106.635	225.953	-29.099
		20.6167	1357.22	759.783	317.822	-139.013			2200.42	277.632	108.099	226.593	-27.2598
		20.6334	1354.82	752.583	316.822	-108.013			2202.34	277.548	109.605	227.348	-25.4444
		20.6501	1301.22	732.423	316.822	-153.013			2204.27	277.379	110.699	227.796	-23.9343
		20.6668	1381.22	756.903	323.822	-157.013			2206.2	277.513	111.841	228.547	-22.4084
		20.6835	1322.82	766.983	343.822	-117.013			2208.13	277.239	112.565	228.754	-21.4913
		20.7002	1308.42	742.503	321.822	-127.013			2210.06	277.288	113.351	229.125	-20.4815
		20.717	1315.62	723.783	335.822	-102.013			2211.99	277.123	113.903	229.252	-19.7665
		20.7337	1327.62	788.583	326.822	-144.013			2213.92	277.088	114.497	229.523	-19.0532
		20.7504	1354.02	775.623	339.822	-140.013			2215.84	276.908	114.759	229.537	-18.6739
		20.7671	1347.62	746.823	348.822	-106.013			2217.77	277.003	115.154	229.875	-18.1239
		20.7838	1330.82	754.023	306.822	-132.013			2219.7	276.862	115.247	229.903	-17.9358
		20.8005	1365.22	712.263	342.822	-121.013			2221.63	276.969	115.511	230.021	-17.5522
		20.8172	1401.22	795.783	317.822	-102.013			2223.56	276.744	115.607	229.912	-17.3918
		20.8339	1327.62	700.743	312.822	-115.013			2225.49	276.685	115.795	229.987	-17.136
		20.8506	1354.82	762.663	316.822	-179.013			2227.42	276.434	115.585	229.805	-17.1942
		20.8673	1338.82	751.143	302.822	-113.013			2229.34	276.488	115.606	229.917	-16.9311
		20.8841	1315.62	723.783	325.822	-151.013			2231.27	276.254	115.481	229.753	-17.022
		20.9008	1324.42	781.383	337.822	-134.013			2233.2	276.204	115.509	229.741	-17.0394
		20.9175	1337.22	774.183	320.822	-129.013			2235.13	276.006	115.432	229.582	-17.2447
		20.9342	1312.42	768.423	318.822	-152.013			2237.06	276.004	115.413	229.603	-17.1555
		20.9509	1374.02	746.823	334.822	-148.013			2238.99	275.788	115.116	229.377	-17.3977
		20.9676	1374.02	778.503	315.822	-135.013			2240.91	275.813	115.013	229.343	-17.456
		20.9843	1342.82	764.103	350.822	-134.013			2242.84	275.677	114.801	229.206	-17.5786
		21.001	1304.42	797.223	309.822	-135.013			2244.77	275.698	114.777	229.233	-17.5436
		21.0177	1354.02	808.743	321.822	-105.013			2246.7	275.628	114.62	229.06	-17.6983
		21.0345	1358.82	720.903	317.822	-108.013			2248.63	275.561	114.443	228.923	-17.88
		21.0512	1316.42	782.823	307.822	-128.013			2250.56	275.384	114.286	228.846	-18.1281
		21.0679	1354.82	787.143	330.822	-137.013			2252.49	275.476	114.329	229	-18.0826
		21.0846	1333.22	787.143	315.822	-137.013			2254.41	275.256	113.998	228.738	-18.3808
		21.1013	1340.42	765.543	330.822	-145.013			2256.34	274.995	113.626	228.463	-18.7316
		21.118	1350.82	785.703	353.822	-105.013			2258.27	274.846	113.405	228.303	-18.9727
		21.1347	1346.82	805.863	321.822	-150.013			2260.2	274.963	113.476	228.337	-18.9468
		21.1514	1354.02	748.263	319.822	-161.013			2262.13	274.854	113.36	228.231	-19.0621
		21.1682	1348.42	788.583	346.822	-132.013			2264.06	274.783	113.269	228.235	-19.0946
		21.1849	1334.02	765.543	349.822	-136.013			2265.99	274.555	113.062	228.033	-19.3196
		21.2016	1310.02	787.143	305.822	-103.013			2267.91	274.396	112.942	227.929	-19.4326
		21.2183	1294.02	787.143	362.822	-87.0126			2269.84	274.178	112.807	227.713	-19.5997
		21.235	1323.62	772.743	313.822	-119.013			2271.77	274.083	112.839	227.614	-19.5876
		21.2517	1347.62	837.543	319.822	-125.013			2273.7	273.966	112.867	227.491	-19.5646
		21.2684	1318.82	775.623	335.822	-147.013			2275.63	273.896	112.901	227.451	-19.4825
		21.2851	1337.22	756.903	386.822	-116.013			2277.56	273.685	112.855	227.347	-19.4972
		21.3018	1350.82	788.583	341.822	-131.013			2279.49	273.564	112.856	227.32	-19.4694
		21.3185	1355.62	736.743	362.822	-143.013			2281.41	273.37	112.775	227.175	-19.5163
		21.3353	1365.22	752.583	318.822	-123.013			2283.34	273.161	112.726	227.004	-19.5274
		21.352	1372.42	766.983	334.822	-145.013			2285.27	272.904	112.622	226.81	-19.6082
		21.3687	1335.62	745.383	316.822	-154.013			2287.2	272.848	112.659	226.827	-19.5427
		21.3854	1334.02	736.743	310.822	-121.013			2289.13	272.801	112.694	226.832	-19.4996
		21.4021	1316.42	746.823	370.822	-91.0126			2291.06	272.866	112.788	226.871	-19.3782
		21.4188	1365.22	765.543	354.822	-104.013			2292.99	272.878	112.844	226.88	-19.2929
		21.4355	1366.02	821.703	307.822	-129.013			2294.91	272.879	112.904	226.924	-19.1841
		21.4522	1344.42	813.063	340.822	-144.013			2296.84	272.83	112.919	226.896	-19.1763
		21.469	1361.22	764.103	337.822	-128.013			2298.77	272.835	112.947	226.915	-19.1217
		21.4857	1308.42	774.183	329.822	-146.013			2300.7	272.771	112.887	226.86	-19.1346
		21.5024	1342.02	752.583	341.822	-138.013			2302.63	272.734	112.852	226.808	-19.1458
		21.5191	1356.42	748.263	319.822	-127.013			2304.56	272.633	112.745	226.711	-19.2612
		21.5358	1344.42	766.983	304.822	-123.013			2306.48	272.561	112.636	226.656	-19.3739
		21.5525	1351.62	794.343	352.822	-108.013			2308.41	272.459	112.462	226.496	-19.527
		21.5692	1346.82	766.983	338.822	-124.013			2310.34	272.409	112.371	226.418	-19.6246
		21.5859	1358.82	779.943	349.822	-103.013			2312.27	272.302	112.216	226.323	-19.7727
		21.6027	1365.22	800.103	361.822	-156.013			2314.2	272.214	112.073	226.226	-19.859
		21.6194	1367.62	729.543	333.822	-131.013			2316.13	272.071	111.867	226.064	-19.989
		21.6361	1306.02	756.903	350.822	-161.013			2318.05	271.967	111.606	225.941	-20.2439
		21.6528	1355.62	745.383	344.822	-128.013			2319.98	271.805	111.262	225.685	-20.767
		21.6695	1310.02	751.143	325.822	-105.013			2321.91	271.518	110.781	225.298	-21.262
		21.6862	1326.82	745.383	340.822	-131.013			2323.84	271.189	110.422	224.975	-21.6598
		21.7029	1373.22	775.623	305.822	-136.013			2325.77	271.567	110.779	225.362	-21.3359
		21.7196	1376.42	759.783	355.822	-113.013			2327.7	272.112	111.128	225.811	-20.9811
		21.7363	1365.22	820.263	346.822	-131.013			2329.63	272.301	111.082	225.878	-21.0212
		21.7531	1328.42	748.263	331.822	-131.013			2331.55	272.277	110.962	225.82	-21.1275
		21.7698	1351.62	768.423	344.822	-142.013			2333.48	272.239	110.934	225.811	-21.1447
		21.7865	1356.42	772.743	302.822	-119.013			2335.41	272.163	110.806	225.706	-21.2811
		21.8032	1343.62	772.743	346.822	-111.013			2337.34	272.129	110.69	225.658	-21.3898
		21.8199	1361.22	779.943	349.822	-88.0126			2339.27	272.066	110.583	225.608	-21.5135
		21.8366	1315.62	774.183	375.822	-122.013			2341.2	272.059	110.529	225.558	-21.5982
		21.8533	1346.82	771.303	335.822	-128.013			2343.12	271.965	110.49	225.48	-21.6749
		21.87	1349.22	784.263	333.822	-135.013			2345.05	271.898	110.561	225.472	-21.5022
		21.8867	1356.42	777.063	367.822	-143.013			2346.98	271.859	110.952	225.553	-20.9417
		21.9034	1331.62	811.623	347.822	-142.013			2348.91	271.832	111.173	225.612	-20.6903
		21.9202	1376.42	784.263	324.822	-124.013			2350.84	271.78	110.812	225.488	-21.1307
		21.9369	1333.22	771.303	329.822	-110.013			2352.77	271.803	110.353	225.364	-21.7061
		21.9536	1314.02	798.663	354.822	-132.013			2354.7	271.824	109.963	225.206	-22.2555
		21.9703	1381.22	777.063	341.822	-100.013			2356.62	271.858	109.618	225.091	-22.6415
		21.987	1350.02	759.783	344.822	-153.013			2358.55	271.834	109.42	225.017	-22.8794
		22.0037	1316.42	748.263	358.822	-128.013			2360.48	271.911	109.488	225.121	-22.8275
		22.0204	1325.22	775.623	327.822	-127.013			2362.41	271.947	109.591	225.176	-22.7128
		22.0371	1342.02	798.663	320.822	-129.013			2364.34	272.014	109.787	225.304	-22.4415
		22.0539	1335.62	777.063	332.822	-116.013			2366.27	272.017	110.079	225.384	-22.0634
		22.0706	1326.82	774.183	346.822	-97.0126			2368.2	271.985	110.39	225.463	-21.6634
		22.0873	1342.02	815.943	367.822	-129.013			2370.12	271.835	110.574	225.458	-21.3806
		22.104	1360.42	785.703	332.822	-104.013			2372.05	271.714	110.823	225.5	-20.9912
		22.1207	1370.02	768.423	355.822	-132.013			2373.98	271.611	111.1	225.526	-20.6191
		22.1374	1328.42	718.023	355.822	-145.013			2375.91	271.537	111.365	225.555	-20.2764
		22.1541	1387.62	800.103	354.822	-119.013			2377.84	271.446	111.58	225.582	-19.9795
		22.1708	1393.22	795.783	348.822	-129.013			2379.77	271.356	111.79	225.635	-19.6493
		22.1875	1349.22	837.543	340.822	-119.013			2381.7	271.253	111.962	225.639	-19.3975
		22.2042	1336.42	779.943	342.822	-127.013			2383.62	271.171	112.125	225.661	-19.2016
		22.221	1358.02	797.223	338.822	-128.013			2385.55	271.081	112.207	225.635	-19.0951
		22.2377	1347.62	771.303	332.822	-121.013			2387.48	271.033	112.216	225.619	-19.0368
		22.2544	1342.02	748.263	332.822	-121.013			2389.41	270.943	112.174	225.567	-19.0563
		22.2711	1359.62	788.583	326.822	-147.013			2391.34	270.869	112.16	225.514	-19.0697
		22.2878	1319.62	765.543	341.822	-104.013			2393.27	270.797	112.12	225.462	-19.1112
		22.3045	1316.42	821.703	376.822	-92.0126			2395.2	270.731	112.083	225.435	-19.1518
		22.3212	1316.42	729.543	362.822	-103.013			2397.12	270.638	112.033	225.374	-19.2182
		22.3379	1318.82	824.583	356.822	-132.013			2399.05	270.587	112.004	225.325	-19.2464
		22.3546	1370.02	787.143	355.822	-125.013			2400.98	270.514	111.955	225.259	-19.2726
		22.3714	1383.62	814.503	349.822	-90.0126			2402.91	270.451	111.926	225.234	-19.2495
		22.3881	1315.62	813.063	335.822	-100.013			2404.84	270.386	111.873	225.176	-19.2854
		22.4048	1327.62	761.223	361.822	-107.013			2406.77	270.284	111.778	225.083	-19.3722
		22.4215	1374.02	826.023	360.822	-116.013			2408.7	270.105	111.638	224.932	-19.5228
		22.4382	1326.82	772.743	352.822	-115.013			2410.62	270.038	111.59	224.862	-19.563
		22.4549	1297.22	795.783	373.822	-138.013			2412.55	269.964	111.541	224.785	-19.614
		22.4716	1344.42	797.223	343.822	-140.013			2414.48	269.901	111.499	224.738	-19.6513
		22.4883	1343.62	801.543	345.822	-132.013			2416.41	269.805	111.443	224.675	-19.7119
		22.5051	1342.02	818.823	328.822	-88.0126			2418.34	269.749	111.41	224.616	-19.7361
		22.5218	1292.42	817.383	311.822	-137.013			2420.26	269.683	111.358	224.545	-19.7807
		22.5385	1339.62	800.103	366.822	-106.013			2422.19	269.634	111.339	224.511	-19.8207
		22.5552	1361.22	792.903	327.822	-123.013			2424.12	269.528	111.255	224.422	-19.908
		22.5719	1351.62	808.743	358.822	-72.0126			2426.05	269.446	111.172	224.36	-19.9489
		22.5886	1328.42	759.783	342.822	-144.013			2427.98	269.371	111.11	224.29	-20.0005
		22.6053	1374.02	752.583	358.822	-123.013			2429.91	269.305	111.065	224.23	-20.0275
		22.622	1350.82	837.543	309.822	-115.013			2431.84	269.216	111	224.133	-20.1085
		22.6387	1373.22	817.383	330.822	-107.013			2433.76	269.129	110.953	224.085	-20.1936
		22.6555	1365.22	840.423	341.822	-132.013			2435.69	269.018	110.866	224.016	-20.2969
		22.6722	1370.82	787.143	342.822	-95.0126			2437.62	268.944	110.802	223.925	-20.3368
		22.6889	1337.22	756.903	371.822	-117.013			2439.55	268.851	110.722	223.829	-20.3941
		22.7056	1300.42	837.543	313.822	-129.013			2441.48	268.77	110.662	223.797	-20.443
		22.7223	1354.82	777.063	352.822	-120.013			2443.41	268.657	110.575	223.704	-20.532
		22.739	1312.42	765.543	321.822	-107.013			2445.34	268.554	110.532	223.619	-20.5799
		22.7557	1337.22	774.183	346.822	-108.013			2447.26	268.47	110.5	223.532	-20.632
		22.7724	1339.62	712.263	349.822	-128.013			2449.19	268.387	110.453	223.456	-20.6804
		22.7891	1367.62	807.303	339.822	-115.013			2451.12	268.259	110.35	223.354	-20.7918
		22.8059	1331.62	795.783	370.822	-120.013			2453.05	268.18	110.301	223.306	-20.8545
		22.8226	1294.02	779.943	327.822	-128.013			2454.98	268.102	110.283	223.258	-20.8954
		22.8393	1342.02	807.303	319.822	-117.013			2456.91	268.046	110.265	223.218	-20.9036
		22.856	1290.02	818.823	352.822	-118.013			2458.84	268	110.241	223.162	-20.9272
		22.8727	1327.62	794.343	354.822	-110.013			2460.76	267.963	110.251	223.139	-20.9176
		22.8894	1368.42	730.983	356.822	-108.013			2462.69	267.865	110.215	223.089	-20.9607
		22.9061	1348.42	794.343	354.822	-127.013			2464.62	267.803	110.196	223.06	-20.9771
		22.9228	1371.62	792.903	373.822	-123.013			2466.55	267.712	110.155	222.99	-20.9973
		22.9396	1353.22	765.543	326.822	-115.013			2468.48	267.634	110.104	222.932	-21.0109
		22.9563	1338.02	824.583	333.822	-104.013			2470.41	267.572	110.068	222.872	-21.0339
		22.973	1394.02	805.863	364.822	-78.0126			2472.34	267.522	110.074	222.818	-21.0527
		22.9897	1370.82	813.063	364.822	-122.013			2474.26	267.452	110.053	222.768	-21.1066
		23.0064	1326.02	826.023	344.822	-116.013			2476.19	267.38	110.005	222.716	-21.1242
		23.0231	1320.42	814.503	362.822	-125.013			2478.12	267.311	109.945	222.623	-21.1718
		23.0398	1382.02	798.663	337.822	-123.013			2480.05	267.296	109.922	222.569	-21.1898
		23.0565	1314.82	795.783	346.822	-130.013			2481.98	267.23	109.868	222.509	-21.2272
		23.0732	1330.82	808.743	341.822	-124.013			2483.91	267.168	109.835	222.498	-21.2587
		23.09	1302.02	818.823	378.822	-117.013			2485.83	267.131	109.806	222.475	-21.2978
		23.1067	1294.82	856.263	385.822	-103.013			2487.76	267.099	109.782	222.431	-21.3217
		23.1234	1361.22	798.663	314.822	-106.013			2489.69	267.03	109.739	222.381	-21.3955
		23.1401	1351.62	781.383	349.822	-94.0126			2491.62	266.997	109.685	222.353	-21.4252
		23.1568	1344.42	798.663	338.822	-117.013			2493.55	266.977	109.632	222.298	-21.4555
		23.1735	1356.42	785.703	355.822	-86.0126			2495.48	266.972	109.6	222.266	-21.4655
		23.1902	1330.82	847.623	326.822	-97.0126			2497.41	266.946	109.54	222.219	-21.5309
		23.2069	1296.42	838.983	373.822	-113.013			2499.33	266.893	109.518	222.18	-21.5845
		23.2236	1332.42	824.583	331.822	-121.013			2501.26	266.826	109.463	222.146	-21.628
		23.2403	1366.82	801.543	343.822	-87.0126			2503.19	266.815	109.413	222.115	-21.6532
		23.2571	1311.62	791.463	373.822	-97.0126			2505.12	266.787	109.371	222.072	-21.6989
		23.2738	1398.82	815.943	377.822	-84.0126			2507.05	266.753	109.362	222.067	-21.7034
		23.2905	1334.82	874.983	374.822	-106.013			2508.98	266.691	109.319	222.012	-21.7595
		23.3072	1367.62	828.903	352.822	-94.0126			2510.91	266.641	109.271	221.953	-21.7932
		23.3239	1354.02	818.823	380.822	-109.013			2512.83	266.594	109.244	221.903	-21.8264
		23.3406	1369.22	801.543	369.822	-107.013			2514.76	266.577	109.219	221.886	-21.8199
		23.3573	1348.42	828.903	347.822	-87.0126			2516.69	266.512	109.147	221.845	-21.8613
		23.374	1338.82	813.063	346.822	-131.013			2518.62	266.44	109.085	221.802	-21.9202
		23.3908	1342.82	794.343	374.822	-111.013			2520.55	266.374	109.026	221.747	-22.0017
		23.4075	1353.22	846.183	377.822	-106.013			2522.48	266.361	109.005	221.7	-22.0068
		23.4242	1342.82	863.463	382.822	-130.013			2524.4	266.336	108.971	221.653	-22.025
		23.4409	1353.22	817.383	342.822	-84.0126			2526.33	266.389	108.891	221.716	-22.1213
		23.4576	1363.62	843.303	346.822	-100.013			2528.26	266.449	108.767	221.778	-22.2787
		23.4743	1357.22	843.303	362.822	-82.0126			2530.19	266.226	108.777	221.651	-22.1992
		23.491	1346.82	837.543	342.822	-103.013			2532.12	266.078	108.774	221.511	-22.161
		23.5077	1335.62	854.823	353.822	-101.013			2534.05	266.056	108.766	221.452	-22.1897
		23.5244	1340.42	853.383	358.822	-92.0126			2535.97	266.011	108.714	221.396	-22.2472
		23.5411	1362.02	834.663	410.822	-88.0126			2537.9	265.962	108.659	221.357	-22.2781
		23.5579	1359.62	867.783	375.822	-87.0126			2539.83	265.901	108.641	221.326	-22.3295
		23.5746	1359.62	821.703	400.822	-94.0126			2541.76	265.849	108.595	221.296	-22.3659
		23.5913	1388.42	883.623	369.822	-102.013			2543.69	265.792	108.536	221.237	-22.4087
		23.608	1382.82	883.623	381.822	-105.013			2545.62	265.763	108.503	221.196	-22.4316
		23.6247	1334.02	804.423	410.822	-80.0126			2547.55	265.716	108.443	221.141	-22.4829
		23.6414	1350.82	804.423	364.822	-107.013			2549.47	265.678	108.415	221.112	-22.5088
		23.6581	1319.62	800.103	350.822	-85.0126			2551.4	265.64	108.394	221.061	-22.5252
		23.6748	1396.42	784.263	342.822	-94.0126			2553.33	265.618	108.377	221.031	-22.525
		23.6915	1412.42	820.263	364.822	-104.013			2555.26	265.534	108.305	220.982	-22.5813
		23.7083	1366.82	877.863	312.822	-94.0126			2557.19	265.465	108.245	220.946	-22.631
		23.725	1354.82	818.823	359.822	-96.0126			2559.12	265.434	108.205	220.913	-22.6732
		23.7417	1349.22	857.703	361.822	-121.013			2561.05	265.405	108.208	220.895	-22.7096
		23.7584	1335.62	880.743	377.822	-110.013			2562.97	265.344	108.158	220.831	-22.7704
		23.7751	1327.62	876.423	396.822	-88.0126			2564.9	265.294	108.096	220.788	-22.8044
		23.7918	1366.02	854.823	386.822	-74.0126			2566.83	265.231	108.058	220.761	-22.8519
		23.8085	1376.42	867.783	382.822	-119.013			2568.76	265.187	108.036	220.719	-22.892
		23.8252	1430.82	843.303	370.822	-94.0126			2570.69	265.166	107.992	220.68	-22.9266
		23.842	1387.62	788.583	368.822	-106.013			2572.62	265.113	107.935	220.632	-22.9723
		23.8587	1390.82	834.663	405.822	-107.013			2574.55	265.019	107.882	220.559	-23.0414
		23.8754	1329.22	849.063	381.822	-84.0126			2576.47	264.972	107.856	220.523	-23.0605
		23.8921	1346.82	798.663	359.822	-77.0126			2578.4	264.938	107.822	220.478	-23.0885
		23.9088	1355.62	882.183	386.822	-84.0126			2580.33	264.886	107.795	220.428	-23.1097
		23.9255	1398.82	863.463	361.822	-51.0126			2582.26	264.823	107.75	220.361	-23.1713
		23.9422	1354.82	853.383	357.822	-115.013			2584.19	264.789	107.712	220.324	-23.2273
		23.9589	1400.42	860.583	377.822	-71.0126			2586.12	264.732	107.657	220.279	-23.2862
		23.9757	1389.22	838.983	362.822	-105.013			2588.05	264.661	107.596	220.232	-23.3391
		23.9924	1346.82	828.903	370.822	-122.013			2589.97	264.594	107.544	220.167	-23.3953
		24.0091	1420.42	850.503	377.822	-128.013			2591.9	264.54	107.495	220.109	-23.4356
		24.0258	1351.62	867.783	376.822	-91.0126			2593.83	264.488	107.417	220.052	-23.5133
		24.0425	1398.82	836.103	383.822	-82.0126			2595.76	264.436	107.362	220.012	-23.5696
		24.0592	1427.62	820.263	377.822	-82.0126			2597.69	264.349	107.293	219.926	-23.6544
		24.0759	1404.42	900.903	396.822	-102.013			2599.62	264.277	107.225	219.841	-23.722
		24.0926	1427.62	912.423	356.822	-76.0126			2601.54	264.206	107.151	219.781	-23.7951
		24.1093	1418.02	860.583	382.822	-108.013			2603.47	264.15	107.1	219.738	-23.8509
		24.126	1402.02	857.703	412.822	-92.0126			2605.4	264.097	107.042	219.679	-23.9262
		24.1428	1442.82	838.983	376.822	-113.013			2607.33	264.019	106.958	219.61	-23.9996
		24.1595	1418.02	843.303	372.822	-93.0126			2609.26	263.942	106.879	219.551	-24.0762
		24.1762	1422.82	830.343	380.822	-71.0126			2611.19	263.876	106.836	219.49	-24.1292
		24.1929	1434.82	849.063	385.822	-101.013			2613.11	263.81	106.801	219.422	-24.1825
		24.2096	1381.22	837.543	385.822	-86.0126			2615.04	263.752	106.758	219.367	-24.2274
		24.2263	1429.22	821.703	358.822	-71.0126			2616.97	263.68	106.698	219.295	-24.3034
		24.243	1431.62	856.263	385.822	-77.0126			2618.9	263.597	106.629	219.22	-24.3759
		24.2597	1430.82	838.983	348.822	-82.0126			2620.83	263.515	106.562	219.161	-24.4302
		24.2765	1452.42	836.103	368.822	-97.0126			2622.76	263.445	106.503	219.094	-24.4782
		24.2932	1445.22	856.263	411.822	-123.013			2624.69	263.369	106.44	219.011	-24.5528
		24.3099	1463.62	873.543	357.822	-62.0126			2626.61	263.294	106.395	218.938	-24.6093
		24.3266	1461.22	883.623	363.822	-49.0126			2628.54	263.204	106.343	218.872	-24.6638
		24.3433	1472.42	890.823	402.822	-71.0126			2630.47	263.121	106.283	218.806	-24.7187
		24.36	1433.22	889.383	411.822	-71.0126			2632.4	263.05	106.232	218.734	-24.7961
		24.3767	1433.22	821.703	390.822	-73.0126			2634.33	262.985	106.186	218.672	-24.8396
		24.3934	1459.62	906.663	391.822	-66.0126			2636.26	262.905	106.133	218.586	-24.874
		24.4101	1458.82	821.703	391.822	-84.0126			2638.19	262.822	106.087	218.51	-24.9221
		24.4269	1474.02	903.783	373.822	-85.0126			2640.11	262.746	106.036	218.447	-24.9687
		24.4436	1456.42	843.303	370.822	-79.0126			2642.04	262.673	105.986	218.384	-25.0166
		24.4603	1422.02	837.543	370.822	-92.0126			2643.97	262.589	105.94	218.314	-25.0639
		24.477	1484.42	860.583	371.822	-94.0126			2645.9	262.512	105.911	218.249	-25.1034
		24.4937	1448.42	876.423	399.822	-109.013			2647.83	262.43	105.867	218.178	-25.1518
		24.5104	1495.62	877.863	390.822	-67.0126			2649.76	262.352	105.807	218.107	-25.1968
		24.5271	1470.82	869.223	427.822	-79.0126			2651.68	262.283	105.752	218.038	-25.2458
		24.5438	1470.02	899.463	398.822	-66.0126			2653.61	262.208	105.706	217.968	-25.2821
		24.5605	1462.82	856.263	382.822	-70.0126			2655.54	262.133	105.662	217.899	-25.329
		24.5772	1471.62	962.823	392.822	-71.0126			2657.47	262.067	105.629	217.843	-25.3665
		24.594	1475.62	854.823	389.822	-77.0126			2659.4	262.014	105.604	217.801	-25.3891
		24.6107	1510.82	880.743	403.822	-91.0126			2661.33	261.984	105.603	217.786	-25.3896
		24.6274	1476.42	856.263	367.822	-88.0126			2663.26	261.96	105.6	217.768	-25.3817
		24.6441	1471.62	918.183	389.822	-93.0126			2665.18	261.942	105.595	217.757	-25.3674
		24.6608	1525.22	820.263	391.822	-75.0126			2667.11	261.901	105.572	217.729	-25.3837
		24.6775	1515.62	876.423	384.822	-46.0126			2669.04	261.832	105.521	217.672	-25.427
		24.6942	1514.82	896.583	372.822	-71.0126			2670.97	261.742	105.443	217.589	-25.4949
		24.7109	1498.02	862.023	384.822	-44.0126			2672.9	261.66	105.36	217.507	-25.5687
		24.7277	1479.62	890.823	388.822	-58.0126			2674.83	261.576	105.289	217.433	-25.6438
		24.7444	1538.82	912.423	398.822	-63.0126			2676.76	261.492	105.214	217.359	-25.7179
		24.7611	1508.42	910.983	353.822	-52.0126			2678.68	261.411	105.134	217.282	-25.7995
		24.7778	1553.22	885.063	413.822	-93.0126			2680.61	261.338	105.074	217.211	-25.8743
		24.7945	1520.42	854.823	372.822	-66.0126			2682.54	261.264	105.009	217.135	-25.9409
		24.8112	1530.82	895.143	400.822	-61.0126			2684.47	261.184	104.925	217.056	-26.0132
		24.8279	1564.42	915.303	392.822	-64.0126			2686.4	261.098	104.838	216.975	-26.1069
		24.8446	1517.22	918.183	452.822	-67.0126			2688.33	261.014	104.748	216.903	-26.1935
		24.8613	1505.22	879.303	377.822	-77.0126			2690.26	260.938	104.672	216.827	-26.2766
		24.8781	1529.22	883.623	395.822	-113.013			2692.18	260.855	104.601	216.752	-26.365
		24.8948	1534.02	874.983	411.822	-77.0126			2694.11	260.767	104.526	216.667	-26.4541
		24.9115	1534.02	887.943	409.822	-38.0126			2696.04	260.693	104.453	216.596	-26.5364
		24.9282	1573.22	919.623	387.822	-68.0126			2697.97	260.618	104.381	216.53	-26.6218
		24.9449	1554.02	912.423	404.822	-60.0126			2699.9	260.542	104.311	216.462	-26.6988
		24.9616	1554.82	905.223	409.822	-108.013			2701.83	260.475	104.242	216.395	-26.7822
		24.9783	1578.02	982.983	400.822	-68.0126			2703.76	260.399	104.171	216.315	-26.8635
		24.995	1547.62	867.783	375.822	-84.0126			2705.68	260.314	104.105	216.231	-26.9493
		25.0117	1595.62	879.303	412.822	-76.0126			2707.61	260.244	104.042	216.171	-27.0342
		25.0285	1590.82	903.783	387.822	-71.0126			2709.54	260.18	103.981	216.107	-27.1151
		25.0452	1577.22	964.263	388.822	-8.01259			2711.47	260.115	103.932	216.035	-27.1856
		25.0619	1682.82	931.143	424.822	-72.0126			2713.4	260.043	103.881	215.977	-27.2597
		25.0786	1586.82	915.303	415.822	-75.0126			2715.33	259.967	103.821	215.92	-27.3333
		25.0953	1599.62	954.183	384.822	-53.0126			2717.25	259.896	103.764	215.861	-27.4062
		25.112	1617.22	972.903	367.822	-64.0126			2719.18	259.835	103.717	215.804	-27.4649
		25.1287	1672.42	935.463	390.822	-66.0126			2721.11	259.767	103.669	215.744	-27.5303
		25.1454	1618.02	964.263	411.822	-74.0126			2723.04	259.698	103.613	215.685	-27.5976
		25.1622	1568.42	886.503	452.822	-66.0126			2724.97	259.63	103.561	215.621	-27.6692
		25.1789	1697.22	898.023	425.822	-64.0126			2726.9	259.577	103.526	215.568	-27.7159
		25.1956	1666.82	902.343	431.822	-24.0126			2728.82	259.529	103.499	215.538	-27.745
		25.2123	1603.62	970.023	433.822	-63.0126			2730.75	259.474	103.465	215.496	-27.7767
		25.229	1610.02	951.303	433.822	-22.0126			2732.68	259.426	103.428	215.443	-27.82
		25.2457	1658.02	946.983	446.822	-44.0126			2734.61	259.378	103.391	215.395	-27.8688
		25.2624	1645.22	965.703	404.822	-19.0126			2736.54	259.331	103.352	215.346	-27.9092
		25.2791	1680.42	909.543	425.822	-32.0126			2738.47	259.305	103.33	215.304	-27.9314
		25.2958	1634.02	965.703	428.822	-45.0126			2740.4	259.264	103.318	215.275	-27.9539
		25.3126	1746.82	972.903	446.822	2.98741			2742.32	259.215	103.298	215.232	-27.9846
		25.3293	1709.22	980.103	438.822	-64.0126			2744.25	259.165	103.265	215.188	-28.0133
		25.346	1706.82	964.263	423.822	-76.0126			2746.18	259.128	103.237	215.16	-28.036
		25.3627	1748.42	974.343	407.822	-1.01259			2748.11	259.091	103.211	215.127	-28.0607
		25.3794	1706.02	1030.5	477.822	-72.0126			2750.04	259.059	103.189	215.103	-28.0715
		25.3961	1722.02	949.863	428.822	-32.0126			2751.97	259.03	103.173	215.073	-28.0825
		25.4128	1712.42	964.263	423.822	-23.0126			2753.9	258.999	103.163	215.04	-28.0981
		25.4295	1731.62	961.383	429.822	-46.0126			2755.82	258.967	103.139	215.015	-28.1148
		25.4462	1748.42	1044.9	439.822	-43.0126			2757.75	258.933	103.116	214.989	-28.1357
		25.4629	1729.22	938.343	401.822	-40.0126			2759.68	258.898	103.097	214.961	-28.1591
		25.4797	1716.42	1011.78	414.822	-45.0126			2761.61	258.862	103.069	214.929	-28.185
		25.4964	1710.82	977.223	420.822	-30.0126			2763.54	258.828	103.028	214.882	-28.2174
		25.5131	1826.02	961.383	423.822	-36.0126			2765.47	258.785	102.992	214.845	-28.2447
		25.5298	1758.82	1042.02	435.822	-37.0126			2767.39	258.74	102.962	214.81	-28.2752
		25.5465	1783.62	1111.14	447.822	-34.0126			2769.32	258.708	102.923	214.766	-28.3077
		25.5632	1790.82	1062.18	449.822	-50.0126			2771.25	258.67	102.878	214.719	-28.3539
		25.5799	1846.82	1062.18	405.822	-36.0126			2773.18	258.622	102.823	214.663	-28.4075
		25.5966	1845.22	1030.5	448.822	-52.0126			2775.11	258.583	102.77	214.62	-28.46
		25.6134	1858.02	1043.46	447.822	-61.0126			2777.04	258.548	102.734	214.592	-28.5027
		25.6301	1788.42	1047.78	454.822	-35.0126			2778.97	258.504	102.688	214.552	-28.5526
		25.6468	1893.22	978.663	423.822	-44.0126			2780.89	258.462	102.632	214.509	-28.6015
		25.6635	1817.22	1059.3	433.822	-38.0126			2782.82	258.425	102.577	214.459	-28.6542
		25.6802	1860.42	1031.94	458.822	-14.0126			2784.75	258.379	102.525	214.402	-28.7202
		25.6969	1874.02	1067.94	444.822	-13.0126			2786.68	258.321	102.466	214.342	-28.7946
		25.7136	1814.02	1004.58	437.822	-46.0126			2788.61	258.261	102.389	214.281	-28.8791
		25.7303	1967.62	1043.46	441.822	-14.0126			2790.54	258.215	102.316	214.237	-28.9551
		25.747	1930.82	1020.42	448.822	-17.0126			2792.47	258.19	102.271	214.209	-29.0059
		25.7638	1934.02	1044.9	484.822	-33.0126			2794.39	258.149	102.22	214.164	-29.0628
		25.7805	1926.82	1065.06	466.822	-35.0126			2796.32	258.098	102.149	214.102	-29.1472
		25.7972	1908.42	1036.26	445.822	-25.0126			2798.25	258.053	102.075	214.049	-29.2338
		25.8139	1907.62	1109.7	448.822	0.98741			2800.18	258.013	102.02	214.01	-29.3013
		25.8306	1964.42	1042.02	431.822	-31.0126			2802.11	257.976	101.963	213.96	-29.3738
		25.8473	1989.22	1103.94	467.822	-20.0126			2804.04	257.922	101.893	213.893	-29.4522
		25.864	1984.42	1059.3	453.822	-24.0126			2805.97	257.862	101.826	213.835	-29.5344
		25.8807	1948.42	1020.42	475.822	17.9874			2807.89	257.809	101.758	213.786	-29.6076
		25.8974	2014.02	1049.22	464.822	-27.0126			2809.82	257.76	101.684	213.726	-29.6831
		25.9141	2008.42	1092.42	496.822	5.98741			2811.75	257.712	101.624	213.664	-29.7601
		25.9309	2034.82	1108.26	490.822	-16.0126			2813.68	257.663	101.562	213.61	-29.8432
		25.9476	2005.22	1180.26	477.822	-21.0126			2815.61	257.601	101.489	213.555	-29.9347
		25.9643	2006.82	1073.7	486.822	28.9874			2817.54	257.537	101.411	213.496	-30.0262
		25.981	2103.62	1079.46	459.822	-34.0126			2819.47	257.474	101.338	213.437	-30.1126
		25.9977	2143.62	1088.1	533.822	-2.01259			2821.39	257.416	101.256	213.371	-30.1988
		26.0144	2095.62	1125.54	481.822	-17.0126			2823.32	257.359	101.175	213.305	-30.2876
		26.0311	2108.42	1066.5	517.822	11.9874			2825.25	257.298	101.095	213.237	-30.3757
		26.0478	2188.42	1138.5	502.822	-23.0126			2827.18	257.227	101.016	213.17	-30.4591
		26.0646	2150.02	1128.42	493.822	15.9874			2829.11	257.164	100.95	213.109	-30.5406
		26.0813	2201.22	1082.34	459.822	12.9874			2831.04	257.102	100.869	213.046	-30.629
		26.098	2189.22	1132.74	491.822	-5.01259			2832.96	257.034	100.782	212.984	-30.7344
		26.1147	2164.42	1162.98	446.822	15.9874			2834.89	256.961	100.709	212.915	-30.8378
		26.1314	2218.82	1167.3	469.822	11.9874			2836.82	256.88	100.613	212.818	-30.9501
		26.1481	2261.22	1108.26	486.822	-29.0126			2838.75	256.795	100.515	212.727	-31.0524
		26.1648	2249.22	1122.66	505.822	5.98741			2840.68	256.734	100.453	212.68	-31.1325
		26.1815	2275.62	1213.38	511.822	13.9874			2842.61	256.679	100.38	212.627	-31.215
		26.1982	2322.02	1187.46	528.822	3.98741			2844.53	256.596	100.283	212.549	-31.3062
		26.215	2326.82	1158.66	472.822	3.98741			2846.46	256.513	100.203	212.458	-31.4022
		26.2317	2334.82	1191.78	480.822	-13.0126			2848.39	256.439	100.13	212.378	-31.4932
		26.2484	2334.82	1183.14	467.822	-1.01259			2850.32	256.376	100.06	212.322	-31.5716
		26.2651	2322.82	1200.42	487.822	32.9874			2852.25	256.303	99.9922	212.256	-31.647
		26.2818	2423.62	1237.86	521.822	-6.01259			2854.18	256.218	99.9215	212.189	-31.7218
		26.2985	2452.42	1281.06	526.822	51.9874			2856.11	256.137	99.8496	212.126	-31.805
		26.3152	2425.22	1186.02	506.822	45.9874			2858.03	256.049	99.7725	212.048	-31.8934
		26.3319	2517.22	1246.5	489.822	38.9874			2859.96	255.965	99.6989	211.98	-31.9729
		26.3486	2539.62	1223.46	521.822	26.9874			2861.89	255.89	99.6349	211.935	-32.0361
		26.3654	2540.42	1318.5	544.822	21.9874			2863.82	255.81	99.5603	211.888	-32.1048
		26.3821	2520.42	1259.46	554.822	40.9874			2865.75	255.729	99.4831	211.824	-32.1985
		26.3988	2537.22	1258.02	543.822	13.9874			2867.68	255.634	99.4056	211.753	-32.2903
		26.4155	2621.22	1348.74	541.822	27.9874			2869.61	255.544	99.3242	211.674	-32.3799
		26.4322	2593.22	1342.98	524.822	47.9874			2871.53	255.441	99.2379	211.586	-32.488
		26.4489	2651.62	1289.7	566.822	60.9874			2873.46	255.344	99.1471	211.511	-32.5874
		26.4656	2618.82	1319.94	515.822	75.9874			2875.39	255.275	99.0737	211.449	-32.6716
		26.4823	2673.22	1299.78	548.822	14.9874			2877.32	255.214	98.998	211.388	-32.7594
		26.4991	2666.02	1315.62	589.822	49.9874			2879.25	255.138	98.9053	211.317	-32.853
		26.5158	2694.82	1432.26	576.822	35.9874			2881.18	255.051	98.8133	211.242	-32.9632
		26.5325	2671.62	1317.06	588.822	42.9874			2883.11	254.962	98.7222	211.174	-33.0782
		26.5492	2822.82	1360.26	527.822	31.9874			2885.03	254.872	98.6231	211.096	-33.194
		26.5659	2826.82	1351.62	543.822	39.9874			2886.96	254.789	98.5144	211.017	-33.3165
		26.5826	2820.42	1358.82	546.822	72.9874			2888.89	254.708	98.4193	210.941	-33.4359
		26.5993	2895.62	1389.06	541.822	115.987			2890.82	254.636	98.3282	210.868	-33.5604
		26.616	2924.42	1430.82	613.822	109.987			2892.75	254.56	98.2334	210.79	-33.6829
		26.6327	2892.42	1426.5	569.822	105.987			2894.68	254.472	98.1317	210.704	-33.8065
		26.6495	3032.42	1453.86	589.822	90.9874			2896.6	254.386	98.0374	210.624	-33.9201
		26.6662	2999.62	1517.22	597.822	103.987			2898.53	254.315	97.9551	210.551	-34.0231
		26.6829	3010.02	1440.9	587.822	122.987			2900.46	254.243	97.8734	210.497	-34.1255
		26.6996	3021.22	1481.22	602.822	118.987			2902.39	254.163	97.7886	210.43	-34.2253
		26.7163	3042.82	1502.82	626.822	86.9874			2904.32	254.087	97.7057	210.36	-34.3202
		26.733	3148.42	1471.14	625.822	180.987			2906.25	254.02	97.6429	210.304	-34.4104
		26.7497	3134.82	1517.22	650.822	103.987			2908.18	253.937	97.5579	210.227	-34.5179
		26.7664	3191.62	1461.06	631.822	64.9874			2910.1	253.843	97.4615	210.127	-34.6314
		26.7831	3224.42	1540.26	688.822	91.9874			2912.03	253.749	97.377	210.028	-34.7464
		26.7998	3223.62	1571.94	652.822	154.987			2913.96	253.671	97.3018	209.955	-34.8474
		26.8166	3255.62	1528.74	652.822	143.987			2915.89	253.587	97.2305	209.891	-34.9316
		26.8333	3291.62	1599.3	664.822	109.987			2917.82	253.496	97.165	209.813	-35.0114
		26.85	3299.62	1514.34	673.822	164.987			2919.75	253.411	97.1135	209.734	-35.0859
		26.8667	3411.62	1571.94	627.822	128.987			2921.68	253.328	97.0547	209.669	-35.1626
		26.8834	3308.42	1606.5	625.822	98.9874			2923.6	253.237	96.9889	209.601	-35.2494
		26.9001	3410.82	1557.54	693.822	161.987			2925.53	253.143	96.9253	209.535	-35.3292
		26.9168	3491.62	1580.58	682.822	169.987			2927.46	253.037	96.8585	209.46	-35.4176
		26.9335	3501.22	1607.94	726.822	131.987			2929.39	252.931	96.7861	209.375	-35.513
		26.9503	3470.82	1641.06	699.822	157.987			2931.32	252.834	96.7303	209.306	-35.5828
		26.967	3514.02	1648.26	703.822	208.987			2933.25	252.74	96.6847	209.25	-35.6434
		26.9837	3633.22	1681.38	747.822	169.987			2935.18	252.639	96.6339	209.19	-35.7154
		27.0004	3522.82	1714.5	698.822	214.987			2937.1	252.526	96.5679	209.131	-35.8005
		27.0171	3614.02	1714.5	672.822	191.987			2939.03	252.422	96.4979	209.062	-35.8816
		27.0338	3672.42	1701.54	732.822	158.987			2940.96	252.317	96.4444	208.98	-35.9631
		27.0505	3661.22	1753.38	741.822	182.987			2942.89	252.21	96.3807	208.888	-36.0537
		27.0672	3706.02	1662.66	768.822	265.987			2944.82	252.101	96.3021	208.815	-36.1395
		27.0839	3802.02	1767.78	785.822	227.987			2946.75	251.998	96.2454	208.752	-36.2125
		27.1007	3756.42	1731.78	772.822	292.987			2948.67	251.906	96.1972	208.686	-36.2727
		27.1174	3818.02	1685.7	729.822	236.987			2950.6	251.804	96.1329	208.603	-36.3442
		27.1341	3830.82	1738.98	785.822	240.987			2952.53	251.699	96.088	208.524	-36.4124
		27.1508	3850.82	1726.02	818.822	251.987			2954.46	251.6	96.0479	208.466	-36.4656
		27.1675	3870.82	1730.34	835.822	268.987			2956.39	251.509	96.0045	208.394	-36.5278
		27.1842	3850.02	1870.02	813.822	260.987			2958.32	251.413	95.9671	208.326	-36.5775
		27.2009	3843.62	1849.86	827.822	299.987			2960.24	251.312	95.9255	208.248	-36.6315
		27.2176	3949.22	1767.78	812.822	329.987			2962.17	251.212	95.8721	208.166	-36.6975
		27.2343	3890.02	1759.14	896.822	319.987			2964.1	251.121	95.8288	208.109	-36.7468
		27.251	3955.62	1916.1	864.822	317.987			2966.03	251.026	95.7803	208.046	-36.7972
		27.2678	3838.02	1895.94	889.822	336.987			2967.96	250.936	95.7342	207.979	-36.8558
		27.2845	3894.82	1930.5	875.822	368.987			2969.89	250.833	95.6765	207.898	-36.925
		27.3012	3898.82	1914.66	926.822	387.987			2971.82	250.727	95.6153	207.817	-37.0021
		27.3179	3930.82	1993.86	943.822	361.987			2973.74	250.62	95.5574	207.739	-37.0725
		27.3346	3950.82	1900.26	970.822	360.987			2975.67	250.507	95.5049	207.662	-37.1501
		27.3513	3907.62	1980.9	927.822	392.987			2977.6	250.408	95.444	207.582	-37.2427
		27.368	3871.62	1959.3	975.822	394.987			2979.53	250.313	95.3717	207.494	-37.3239
		27.3847	3906.02	1972.26	1020.82	424.987			2981.46	250.221	95.3143	207.419	-37.3948
		27.4015	3850.02	1996.74	1054.82	448.987			2983.39	250.13	95.2819	207.361	-37.452
		27.4182	3886.82	2061.54	1036.82	487.987			2985.32	250.029	95.2242	207.285	-37.5237
		27.4349	3828.42	1989.54	1036.82	482.987			2987.24	249.917	95.1418	207.193	-37.6107
		27.4516	3761.22	2078.82	992.822	513.987			2989.17	249.804	95.0766	207.099	-37.6998
		27.4683	3878.02	1959.3	1045.82	406.987			2991.1	249.682	95.021	206.992	-37.795
		27.485	3875.62	2021.22	1063.82	514.987			2993.03	249.554	94.947	206.89	-37.8905
		27.5017	3856.42	2057.22	1100.82	468.987			2994.96	249.437	94.8701	206.809	-37.9788
		27.5184	3773.22	1965.06	1129.82	501.987			2996.89	249.316	94.8046	206.722	-38.0796
		27.5352	3668.42	1989.54	1142.82	579.987			2998.82	249.199	94.7481	206.621	-38.172
		27.5519	3714.02	2019.78	1161.82	549.987			3000.74	249.095	94.6829	206.518	-38.2494
		27.5686	3798.02	1952.1	1158.82	527.987			3002.67	248.979	94.6185	206.419	-38.3257
		27.5853	3751.62	1965.06	1189.82	587.987			3004.6	248.855	94.5616	206.326	-38.3932
		27.602	3680.42	1933.38	1172.82	624.987			3006.53	248.722	94.5074	206.232	-38.4755
		27.6187	3590.02	1914.66	1181.82	607.987			3008.46	248.588	94.4509	206.117	-38.5655
		27.6354	3541.22	2015.46	1263.82	593.987			3010.39	248.458	94.3894	205.994	-38.6603
		27.6521	3512.42	1966.5	1205.82	634.987			3012.31	248.339	94.3273	205.89	-38.7399
		27.6688	3466.82	2021.22	1200.82	711.987			3014.24	248.21	94.2657	205.787	-38.8159
		27.6855	3403.62	2055.78	1279.82	619.987			3016.17	248.083	94.2033	205.68	-38.8997
		27.7023	3403.62	1965.06	1254.82	682.987			3018.1	247.954	94.142	205.579	-38.9856
		27.719	3394.82	1947.78	1269.82	637.987			3020.03	247.819	94.0903	205.473	-39.0576
		27.7357	3359.62	1898.82	1299.82	684.987			3021.96	247.695	94.0355	205.368	-39.1172
		27.7524	3325.22	1913.22	1278.82	723.987			3023.89	247.57	93.9767	205.26	-39.1979
		27.7691	3339.62	1839.78	1255.82	722.987			3025.81	247.446	93.92	205.161	-39.2887
		27.7858	3188.42	1907.46	1315.82	704.987			3027.74	247.311	93.8645	205.051	-39.3668
		27.8025	3232.42	1887.3	1322.82	723.987			3029.67	247.177	93.8071	204.937	-39.4477
		27.8192	3197.22	1828.26	1374.82	735.987			3031.6	247.069	93.7337	204.827	-39.531
		27.836	3088.42	1940.58	1383.82	723.987			3033.53	246.948	93.6526	204.718	-39.6262
		27.8527	3121.22	1878.66	1321.82	733.987			3035.46	246.841	93.5816	204.62	-39.7078
		27.8694	3105.22	1937.7	1354.82	681.987			3037.39	246.73	93.5187	204.52	-39.7851
		27.8861	3034.02	1736.1	1393.82	806.987			3039.31	246.601	93.4358	204.409	-39.8912
		27.9028	3044.42	1795.14	1313.82	708.987			3041.24	246.488	93.3615	204.308	-39.9884
		27.9195	2998.82	1754.82	1356.82	770.987			3043.17	246.396	93.2997	204.21	-40.0777
		27.9362	2905.22	1766.34	1320.82	715.987			3045.1	246.306	93.2409	204.113	-40.1706
		27.9529	2858.02	1792.26	1317.82	723.987			3047.03	246.201	93.1637	204.011	-40.2523
		27.9696	2927.62	1715.94	1248.82	673.987			3048.96	246.109	93.0635	203.924	-40.3418
		27.9864	2858.02	1806.66	1328.82	637.987			3050.89	246.02	92.9829	203.838	-40.4514
		28.0031	2800.42	1702.98	1305.82	709.987			3052.81	245.921	92.9177	203.74	-40.5605
		28.0198	2661.22	1787.94	1232.82	663.987			3054.74	245.828	92.8351	203.631	-40.6706
		28.0365	2707.62	1638.18	1244.82	715.987			3056.67	245.766	92.7567	203.552	-40.7685
		28.0532	2627.62	1736.1	1233.82	673.987			3058.6	245.686	92.6773	203.472	-40.8781
		28.0699	2713.22	1682.82	1260.82	739.987			3060.53	245.603	92.5971	203.384	-40.9868
		28.0866	2654.82	1630.98	1196.82	627.987			3062.46	245.526	92.5304	203.289	-41.09
		28.1033	2598.02	1681.38	1192.82	623.987			3064.38	245.457	92.4436	203.183	-41.1971
		28.12	2532.42	1665.54	1144.82	569.987			3066.31	245.404	92.3576	203.097	-41.2998
		28.1367	2576.42	1600.74	1181.82	570.987			3068.24	245.348	92.2889	203.042	-41.4009
		28.1535	2523.62	1534.5	1181.82	580.987			3070.17	245.293	92.2245	202.97	-41.4988
		28.1702	2464.42	1615.14	1124.82	568.987			3072.1	245.25	92.1525	202.886	-41.6058
		28.1869	2443.62	1566.18	1035.82	572.987			3074.03	245.203	92.0795	202.815	-41.7243
		28.2036	2495.62	1610.82	1089.82	487.987			3075.95	245.153	91.9984	202.739	-41.8336
		28.2203	2389.22	1577.7	1024.82	522.987			3077.88	245.12	91.9232	202.661	-41.9292
		28.237	2393.22	1505.7	1057.82	470.987			3079.81	245.103	91.8678	202.613	-42.02
		28.2537	2350.82	1510.02	1015.82	423.987			3081.74	245.092	91.8017	202.563	-42.1074
		28.2704	2322.82	1583.46	1039.82	514.987			3083.67	245.073	91.7338	202.506	-42.2038
		28.2872	2324.42	1550.34	910.822	499.987			3085.6	245.051	91.6758	202.459	-42.2921
		28.3039	2282.82	1533.06	888.822	476.987			3087.53	245.045	91.605	202.423	-42.3884
		28.3206	2274.82	1544.58	903.822	555.987			3089.45	245.052	91.5393	202.382	-42.489
		28.3373	2243.62	1495.62	906.822	477.987			3091.38	245.069	91.4936	202.352	-42.5615
		28.354	2232.42	1495.62	897.822	433.987			3093.31	245.091	91.4606	202.335	-42.6271
		28.3707	2203.62	1420.74	909.822	396.987			3095.24	245.125	91.4047	202.313	-42.698
		28.3874	2145.22	1420.74	838.822	405.987			3097.17	245.139	91.3399	202.277	-42.7859
		28.4041	2091.62	1404.9	825.822	385.987			3099.1	245.122	91.2798	202.215	-42.8873
		28.4208	2158.82	1442.34	848.822	367.987			3101.03	245.139	91.2232	202.191	-42.9626
		28.4376	2048.42	1423.62	816.822	356.987			3102.95	245.18	91.1814	202.192	-43.0296
		28.4543	2053.22	1436.58	750.822	403.987			3104.88	245.186	91.1359	202.167	-43.1091
		28.471	2074.82	1400.58	812.822	325.987			3106.81	245.164	91.0852	202.129	-43.1952
		28.4877	2021.22	1376.1	812.822	308.987			3108.74	245.166	91.0461	202.107	-43.271
		28.5044	2019.62	1363.14	760.822	265.987			3110.67	245.189	91.0248	202.109	-43.3346
		28.5211	2022.02	1402.02	790.822	339.987			3112.6	245.201	90.9941	202.093	-43.3916
		28.5378	2032.42	1319.94	741.822	313.987			3114.53	245.193	90.9378	202.052	-43.4705
		28.5545	1923.62	1324.26	743.822	258.987			3116.45	245.184	90.8903	202.02	-43.5402
		28.5712	1987.62	1328.58	741.822	211.987			3118.38	245.185	90.849	201.985	-43.5951
		28.588	1966.02	1294.02	721.822	218.987			3120.31	245.188	90.8287	201.958	-43.6431
		28.6047	1914.82	1314.18	695.822	235.987			3122.24	245.202	90.8087	201.965	-43.6874
		28.6214	1893.22	1286.82	717.822	249.987			3124.17	245.2	90.7766	201.947	-43.7498
		28.6381	1861.22	1312.74	661.822	193.987			3126.1	245.163	90.745	201.909	-43.8209
		28.6548	1931.62	1198.98	655.822	156.987			3128.02	245.144	90.7216	201.881	-43.8797
		28.6715	1907.62	1217.7	663.822	197.987			3129.95	245.112	90.7026	201.844	-43.938
		28.6882	1847.62	1319.94	621.822	168.987			3131.88	245.11	90.6885	201.821	-43.9746
		28.7049	1830.02	1247.94	677.822	147.987			3133.81	245.122	90.6693	201.795	-44.0236
		28.7217	1834.02	1240.74	660.822	158.987			3135.74	245.096	90.6319	201.765	-44.0858
		28.7384	1808.42	1170.18	676.822	221.987			3137.67	245.058	90.5782	201.725	-44.1486
		28.7551	1815.62	1322.82	635.822	150.987			3139.59	245.048	90.5458	201.691	-44.2097
		28.7718	1773.22	1196.1	666.822	153.987			3141.52	245.052	90.5434	201.66	-44.2517
		28.7885	1834.02	1237.86	592.822	150.987			3143.45	245.055	90.5163	201.63	-44.2944
		28.8052	1711.62	1211.94	619.822	134.987			3145.38	245.035	90.4654	201.602	-44.3519
		28.8219	1748.42	1200.42	616.822	121.987			3147.31	245.03	90.4428	201.585	-44.4163
		28.8386	1751.62	1155.78	605.822	135.987			3149.24	245.024	90.4308	201.566	-44.4805
		28.8553	1726.82	1236.42	612.822	104.987			3151.17	245.028	90.3982	201.552	-44.5387
		28.8721	1702.02	1230.66	582.822	153.987			3153.09	245.048	90.3559	201.53	-44.609
		28.8888	1708.42	1216.26	593.822	161.987			3155.02	245.066	90.3288	201.509	-44.6641
		28.9055	1711.62	1147.14	623.822	167.987			3156.95	245.084	90.315	201.502	-44.6865
		28.9222	1690.02	1150.02	635.822	132.987			3158.88	245.113	90.2861	201.507	-44.7239
		28.9389	1693.22	1175.94	589.822	118.987			3160.81	245.147	90.2493	201.506	-44.7812
		28.9556	1716.42	1157.22	640.822	126.987			3162.74	245.194	90.2287	201.512	-44.8193
		28.9723	1676.42	1122.66	528.822	151.987			3164.67	245.246	90.1884	201.522	-44.8574
		28.989	1674.02	1207.62	549.822	140.987			3166.59	245.315	90.1886	201.539	-44.8923
		29.0057	1653.22	1134.18	601.822	115.987			3168.52	245.373	90.1961	201.547	-44.9267
		29.0224	1622.02	1122.66	573.822	94.9874			3170.45	245.442	90.1783	201.568	-44.9612
		29.0392	1629.22	1200.42	534.822	85.9874			3172.38	245.513	90.1698	201.593	-45.0021
		29.0559	1662.02	1132.74	572.822	98.9874			3174.31	245.602	90.1719	201.622	-45.0255
		29.0726	1586.82	1148.58	598.822	126.987			3176.24	245.701	90.1752	201.659	-45.0484
		29.0893	1568.42	1168.74	563.822	94.9874			3178.16	245.808	90.1532	201.707	-45.0736
		29.106	1590.02	1076.58	549.822	97.9874			3180.09	245.91	90.1385	201.744	-45.1117
		29.1227	1563.62	1122.66	547.822	81.9874			3182.02	246.005	90.1198	201.773	-45.147
		29.1394	1569.22	1137.06	523.822	90.9874			3183.95	246.117	90.1213	201.818	-45.1648
		29.1561	1516.42	1070.82	572.822	77.9874			3185.88	246.26	90.1259	201.885	-45.1893
		29.1729	1534.02	1126.98	558.822	106.987			3187.81	246.38	90.1123	201.95	-45.2228
		29.1896	1531.62	1085.22	567.822	107.987			3189.74	246.508	90.1079	202.014	-45.2451
		29.2063	1562.02	1086.66	575.822	50.9874			3191.66	246.647	90.1108	202.08	-45.2604
		29.223	1565.22	1111.14	535.822	113.987			3193.59	246.8	90.122	202.152	-45.2799
		29.2397	1542.82	1080.9	561.822	43.9874			3195.52	246.942	90.1249	202.217	-45.2921
		29.2564	1502.02	1144.26	570.822	105.987			3197.45	247.098	90.1099	202.304	-45.297
		29.2731	1534.82	1054.98	526.822	80.9874			3199.38	247.257	90.1104	202.393	-45.3164
		29.2898	1513.22	1116.9	597.822	60.9874			3201.31	247.391	90.1139	202.472	-45.3368
		29.3065	1549.22	1076.58	527.822	63.9874			3203.24	247.525	90.0926	202.533	-45.3662
		29.3233	1487.62	993.063	521.822	54.9874			3205.16	247.669	90.0854	202.595	-45.395
		29.34	1450.02	1017.54	520.822	46.9874			3207.09	247.812	90.0948	202.678	-45.4108
		29.3567	1494.82	1088.1	523.822	45.9874			3209.02	247.966	90.0838	202.756	-45.4246
		29.3734	1495.62	1096.74	491.822	68.9874			3210.95	248.102	90.0566	202.821	-45.4524
		29.3901	1479.62	1039.14	526.822	78.9874			3212.88	248.224	90.0502	202.887	-45.4864
		29.4068	1450.02	1029.06	524.822	68.9874			3214.81	248.366	90.0393	202.951	-45.507
		29.4235	1463.62	1066.5	525.822	66.9874			3216.74	248.481	90.0365	202.992	-45.5386
		29.4402	1424.42	1056.42	507.822	72.9874			3218.66	248.598	90.0285	203.057	-45.5586
		29.4569	1441.22	1040.58	488.822	39.9874			3220.59	248.735	90.02	203.135	-45.5643
		29.4736	1459.62	1060.74	487.822	33.9874			3222.52	248.837	90.01	203.181	-45.5851
		29.4904	1436.42	1043.46	473.822	41.9874			3224.45	248.925	90.0113	203.22	-45.5932
		29.5071	1422.02	1062.18	495.822	67.9874			3226.38	249.027	90.0166	203.263	-45.59
		29.5238	1409.22	997.383	521.822	43.9874			3228.31	249.132	90.0106	203.306	-45.6152
		29.5405	1459.62	1049.22	477.822	64.9874			3230.24	249.206	90.0119	203.328	-45.6384
		29.5572	1423.62	1021.86	489.822	33.9874			3232.16	249.287	90.0135	203.356	-45.6561
		29.5739	1407.62	1000.26	493.822	10.9874			3234.09	249.356	90.0175	203.398	-45.6643
		29.5906	1394.02	1030.5	506.822	20.9874			3236.02	249.438	90.039	203.443	-45.654
		29.6073	1416.42	954.183	526.822	5.98741			3237.95	249.531	90.0413	203.463	-45.6594
		29.6241	1420.42	959.943	473.822	34.9874			3239.88	249.622	90.0468	203.492	-45.6591
		29.6408	1397.22	997.383	491.822	10.9874			3241.81	249.694	90.0687	203.536	-45.656
		29.6575	1386.02	1036.26	497.822	14.9874			3243.73	249.772	90.095	203.577	-45.6445
		29.6742	1374.02	987.303	472.822	-1.01259			3245.66	249.884	90.0925	203.628	-45.6238
		29.6909	1363.62	949.863	507.822	21.9874			3247.59	249.971	90.0914	203.676	-45.6309
		29.7076	1378.82	1000.26	502.822	6.98741			3249.52	250.069	90.1142	203.733	-45.6061
		29.7243	1313.22	962.823	478.822	35.9874			3251.45	250.166	90.1482	203.783	-45.5796
		29.741	1359.62	967.143	485.822	31.9874			3253.38	250.266	90.1664	203.839	-45.568
		29.7577	1361.22	922.503	477.822	17.9874			3255.3	250.392	90.1839	203.9	-45.5417
		29.7745	1373.22	1030.5	514.822	23.9874			3257.23	250.524	90.2119	203.967	-45.5172
		29.7912	1370.82	1013.22	468.822	26.9874			3259.16	250.64	90.2471	204.044	-45.4966
		29.8079	1355.62	964.263	524.822	25.9874			3261.09	250.746	90.2641	204.107	-45.4951
		29.8246	1353.22	972.903	482.822	20.9874			3263.02	250.855	90.2702	204.159	-45.4997
		29.8413	1316.42	902.343	442.822	-16.0126			3264.95	250.981	90.272	204.225	-45.479
		29.858	1330.82	892.263	478.822	-11.0126			3266.88	251.115	90.2875	204.288	-45.4653
		29.8747	1351.62	985.863	460.822	-6.01259			3268.8	251.21	90.2837	204.341	-45.4938
		29.8914	1354.02	919.623	487.822	10.9874			3270.73	251.301	90.292	204.401	-45.5001
		29.9081	1355.62	948.423	515.822	23.9874			3272.66	251.436	90.3121	204.459	-45.4817
		29.9249	1322.02	990.183	468.822	-3.01259			3274.59	251.583	90.3108	204.518	-45.4856
		29.9416	1322.02	939.783	455.822	27.9874			3276.52	251.697	90.2891	204.571	-45.4975
		29.9583	1340.42	921.063	456.822	4.98741			3278.45	251.82	90.2796	204.628	-45.5121
		29.975	1319.62	970.023	493.822	15.9874			3280.38	251.944	90.2761	204.687	-45.5383
		29.9917	1354.82	942.663	446.822	23.9874			3282.3	252.089	90.2787	204.77	-45.5424
		30.0084	1327.62	912.423	446.822	17.9874			3284.23	252.228	90.2788	204.834	-45.5579
		30.0251	1302.02	921.063	419.822	0.98741			3286.16	252.37	90.2596	204.887	-45.5982
		30.0418	1340.42	951.303	473.822	-17.0126			3288.09	252.507	90.2307	204.945	-45.6361
		30.0586	1289.22	938.343	474.822	11.9874			3290.02	252.653	90.2169	205.016	-45.6615
		30.0753	1337.22	922.503	504.822	-4.01259			3291.95	252.813	90.2093	205.094	-45.6831
		30.092	1301.22	962.823	485.822	-5.01259			3293.88	252.981	90.1901	205.168	-45.7049
		30.1087	1312.42	958.503	444.822	-5.01259			3295.8	253.132	90.1626	205.229	-45.7436
		30.1254	1276.42	935.463	473.822	2.98741			3297.73	253.297	90.1313	205.308	-45.7765
		30.1421	1293.22	922.503	460.822	14.9874			3299.66	253.463	90.1026	205.39	-45.8233
		30.1588	1290.02	903.783	396.822	-32.0126			3301.59	253.631	90.0803	205.458	-45.8727
		30.1755	1285.22	922.503	439.822	-17.0126			3303.52	253.795	90.0484	205.52	-45.9222
		30.1922	1282.02	906.663	438.822	-8.01259			3305.45	253.961	90.0277	205.599	-45.9629
		30.209	1308.42	945.543	467.822	-25.0126			3307.38	254.118	90.004	205.666	-46.0135
		30.2257	1266.02	874.983	440.822	-19.0126			3309.3	254.306	89.9611	205.747	-46.0486
		30.2424	1245.22	945.543	467.822	-5.01259			3311.23	254.484	89.9243	205.827	-46.098
		30.2591	1281.22	866.343	418.822	0.98741			3313.16	254.664	89.8898	205.904	-46.1498
		30.2758	1297.22	946.983	427.822	27.9874			3315.09	254.844	89.8651	205.986	-46.196
		30.2925	1275.62	873.543	467.822	17.9874			3317.02	255.017	89.8323	206.068	-46.2456
		30.3092	1242.82	912.423	414.822	-34.0126			3318.95	255.189	89.7838	206.137	-46.3033
		30.3259	1260.42	925.383	466.822	10.9874			3320.87	255.362	89.7484	206.21	-46.3557
		30.3426	1264.42	887.943	452.822	9.98741			3322.8	255.537	89.7264	206.288	-46.4111
		30.3593	1217.22	856.263	396.822	24.9874			3324.73	255.722	89.7043	206.363	-46.4579
		30.3761	1238.82	876.423	450.822	-63.0126			3326.66	255.906	89.6743	206.445	-46.4898
		30.3928	1214.02	817.383	470.822	-37.0126			3328.59	256.092	89.6565	206.521	-46.519
		30.4095	1238.82	864.903	460.822	-57.0126			3330.52	256.272	89.6569	206.595	-46.5532
		30.4262	1242.02	887.943	449.822	12.9874			3332.45	256.459	89.6612	206.704	-46.5748
		30.4429	1241.22	939.783	432.822	-34.0126			3334.37	256.641	89.6617	206.814	-46.5769
		30.4596	1190.82	902.343	437.822	-29.0126			3336.3	256.829	89.6682	206.915	-46.5645
		30.4763	1234.02	916.743	441.822	-15.0126			3338.23	257.005	89.6774	207.014	-46.5631
		30.493	1242.02	874.983	458.822	-8.01259			3340.16	257.197	89.69	207.123	-46.5399
		30.5098	1241.22	830.343	430.822	18.9874			3342.09	257.396	89.7007	207.23	-46.5198
		30.5265	1262.02	846.183	460.822	-33.0126			3344.02	257.59	89.7341	207.348	-46.4926
		30.5432	1204.42	841.863	439.822	-36.0126			3345.95	257.774	89.7549	207.461	-46.4694
		30.5599	1246.02	853.383	424.822	-34.0126			3347.87	257.964	89.7896	207.569	-46.4449
		30.5766	1226.02	836.103	443.822	-22.0126			3349.8	258.164	89.8399	207.7	-46.3956
		30.5933	1249.22	859.143	430.822	-35.0126			3351.73	258.379	89.8813	207.843	-46.3433
		30.61	1213.22	889.383	467.822	-27.0126			3353.66	258.573	89.9131	207.968	-46.3134
		30.6267	1210.02	844.743	445.822	-14.0126			3355.59	258.771	89.9549	208.102	-46.2642
		30.6434	1251.62	854.823	442.822	-22.0126			3357.52	258.969	90.0056	208.23	-46.2113
		30.6602	1171.62	896.583	435.822	-35.0126			3359.44	259.147	90.0521	208.351	-46.1606
		30.6769	1227.62	906.663	430.822	-10.0126			3361.37	259.33	90.0803	208.472	-46.1149
		30.6936	1189.22	836.103	409.822	-7.01259			3363.3	259.53	90.1289	208.594	-46.0674
		30.7103	1222.82	895.143	427.822	-27.0126			3365.23	259.718	90.1829	208.712	-46.012
		30.727	1193.22	833.223	477.822	-38.0126			3367.16	259.877	90.2267	208.826	-45.9594
		30.7437	1206.82	873.543	405.822	-57.0126			3369.09	260.034	90.2572	208.935	-45.925
		30.7604	1212.42	877.863	461.822	-47.0126			3371.01	260.201	90.3011	209.046	-45.8846
		30.7771	1198.02	862.023	444.822	-52.0126			3372.94	260.36	90.3475	209.148	-45.8428
		30.7938	1166.82	843.303	426.822	-14.0126			3374.87	260.508	90.3987	209.25	-45.7759
		30.8105	1199.62	814.503	442.822	-63.0126			3376.8	260.646	90.4379	209.355	-45.7153
		30.8273	1206.82	838.983	418.822	-32.0126			3378.73	260.786	90.4869	209.465	-45.6604
		30.844	1175.62	833.223	434.822	-40.0126			3380.66	260.928	90.5302	209.559	-45.6231
		30.8607	1171.62	879.303	411.822	-24.0126			3382.59	261.054	90.59	209.65	-45.5802
		30.8774	1148.42	846.183	415.822	-21.0126			3384.51	261.188	90.6442	209.763	-45.5077
		30.8941	1198.02	801.543	404.822	-15.0126			3386.44	261.326	90.6876	209.862	-45.4348
		30.9108	1198.82	801.543	414.822	-32.0126			3388.37	261.46	90.7446	209.934	-45.392
		30.9275	1186.82	814.503	463.822	-40.0126			3390.3	261.589	90.829	210.027	-45.3245
		30.9443	1232.42	807.303	399.822	-45.0126			3392.23	261.738	90.8832	210.145	-45.22
		30.961	1194.82	821.703	428.822	-60.0126			3394.16	261.88	90.9265	210.248	-45.1578
		30.9777	1187.62	814.503	427.822	-53.0126			3396.09	262.001	90.9853	210.321	-45.1095
		30.9944	1163.62	801.543	426.822	-37.0126			3398.01	262.141	91.0514	210.425	-45.0068
		31.0111	1166.82	805.863	398.822	-45.0126			3399.94	262.254	91.118	210.509	-44.934
		31.0278	1195.62	856.263	385.822	-45.0126			3401.87	262.383	91.1775	210.616	-44.8605
		31.0445	1133.22	836.103	425.822	-47.0126			3403.8	262.514	91.2244	210.706	-44.8058
		31.0612	1170.82	828.903	438.822	-53.0126			3405.73	262.645	91.2901	210.798	-44.7316
		31.0779	1116.42	821.703	415.822	-77.0126			3407.66	262.785	91.3564	210.889	-44.6527
		31.0947	1149.22	798.663	406.822	-56.0126			3409.59	262.918	91.4296	210.977	-44.5809
		31.1114	1173.22	808.743	416.822	-65.0126			3411.51	263.027	91.5073	211.051	-44.5124
		31.1281	1182.82	857.703	382.822	-47.0126			3413.44	263.138	91.5706	211.139	-44.422
		31.1448	1162.82	863.463	373.822	-76.0126			3415.37	263.244	91.6287	211.234	-44.3334
		31.1615	1173.22	837.543	370.822	-36.0126			3417.3	263.336	91.7295	211.313	-44.2639
		31.1782	1144.42	838.983	398.822	-62.0126			3419.23	263.445	91.8158	211.397	-44.1584
		31.1949	1150.02	772.743	405.822	-76.0126			3421.16	263.586	91.881	211.517	-44.007
		31.2116	1184.42	815.943	381.822	-8.01259			3423.09	263.681	91.9571	211.598	-43.9177
		31.2283	1189.22	777.063	389.822	-54.0126			3425.01	263.752	92.0462	211.669	-43.8414
		31.245	1166.82	775.623	394.822	-67.0126			3426.94	263.829	92.122	211.734	-43.7509
		31.2618	1186.02	859.143	404.822	-32.0126			3428.87	263.887	92.2136	211.808	-43.642
		31.2785	1134.02	808.743	373.822	-50.0126			3430.8	263.952	92.2995	211.882	-43.5429
		31.2952	1143.62	807.303	417.822	-82.0126			3432.73	264.02	92.3837	211.947	-43.4289
		31.3119	1166.82	794.343	416.822	-31.0126			3434.66	264.065	92.4646	212.017	-43.3147
		31.3286	1107.62	801.543	406.822	-71.0126			3436.58	264.119	92.5547	212.099	-43.1934
		31.3453	1155.62	804.423	396.822	-66.0126			3438.51	264.17	92.6472	212.168	-43.0928
		31.362	1120.42	794.343	404.822	-34.0126			3440.44	264.211	92.7609	212.247	-42.9838
		31.3787	1161.22	761.223	404.822	-40.0126			3442.37	264.29	92.863	212.361	-42.833
		31.3955	1084.42	785.703	398.822	-78.0126			3444.3	264.341	92.9958	212.439	-42.7062
		31.4122	1135.62	800.103	383.822	-84.0126			3446.23	264.387	93.0946	212.509	-42.5618
		31.4289	1125.22	808.743	363.822	-92.0126			3448.16	264.471	93.161	212.635	-42.3748
		31.4456	1118.82	794.343	370.822	-63.0126			3450.08	264.494	93.2508	212.685	-42.3231
		31.4623	1133.22	830.343	371.822	-33.0126			3452.01	264.554	93.3649	212.762	-42.2117
		31.479	1109.22	807.303	403.822	-62.0126			3453.94	264.629	93.5057	212.872	-42.054
		31.4957	1114.02	774.183	435.822	-52.0126			3455.87	264.695	93.6397	212.974	-41.8922
		31.5124	1094.02	807.303	428.822	-106.013			3457.8	264.761	93.7558	213.07	-41.7577
		31.5291	1104.42	771.303	400.822	-51.0126			3459.73	264.825	93.8709	213.181	-41.6258
		31.5459	1127.62	834.663	380.822	-62.0126			3461.66	264.893	93.9944	213.299	-41.4644
		31.5626	1122.02	807.303	392.822	-65.0126			3463.58	264.982	94.1124	213.409	-41.2961
		31.5793	1130.82	764.103	398.822	-86.0126			3465.51	265.037	94.2244	213.49	-41.1721
		31.596	1092.42	804.423	375.822	-51.0126			3467.44	265.108	94.3577	213.605	-41.0042
		31.6127	1119.62	778.503	372.822	-59.0126			3469.37	265.197	94.5073	213.727	-40.8474
		31.6294	1083.62	772.743	412.822	-95.0126			3471.3	265.302	94.6366	213.862	-40.6829
		31.6461	1141.22	774.183	400.822	-80.0126			3473.23	265.392	94.7535	213.986	-40.5408
		31.6628	1104.42	759.783	386.822	-49.0126			3475.15	265.494	94.8772	214.11	-40.3622
		31.6795	1103.62	833.223	418.822	-37.0126			3477.08	265.593	95.0244	214.221	-40.2046
		31.6962	1120.42	805.863	434.822	-71.0126			3479.01	265.685	95.2087	214.348	-40.0222
		31.713	1086.82	804.423	392.822	-81.0126			3480.94	265.793	95.3527	214.464	-39.8222
		31.7297	1105.22	754.023	396.822	-79.0126			3482.87	265.9	95.4617	214.594	-39.6391
		31.7464	1124.42	814.503	339.822	-70.0126			3484.8	265.981	95.588	214.707	-39.5225
		31.7631	1078.82	815.943	401.822	-79.0126			3486.72	266.063	95.7233	214.82	-39.3505
		31.7798	1104.42	785.703	391.822	-87.0126			3488.65	266.147	95.8314	214.924	-39.1871
		31.7965	1102.02	779.943	371.822	-44.0126			3490.58	266.238	95.9663	215.027	-39.045
		31.8132	1074.82	764.103	359.822	-54.0126			3492.51	266.322	96.112	215.131	-38.901
		31.8299	1094.82	779.943	381.822	-101.013			3494.44	266.391	96.2617	215.245	-38.7312
		31.8467	1107.62	792.903	385.822	-73.0126			3496.37	266.486	96.3835	215.371	-38.5448
		31.8634	1122.02	794.343	391.822	-56.0126			3498.3	266.574	96.53	215.478	-38.3787
		31.8801	1106.82	738.183	385.822	-91.0126			3500.22	266.617	96.716	215.542	-38.2224
		31.8968	1099.62	741.063	369.822	-68.0126			3502.15	266.686	96.8767	215.638	-37.9817
		31.9135	1104.42	764.103	384.822	-74.0126			3504.08	266.779	96.9775	215.783	-37.774
		31.9302	1094.02	785.703	382.822	-86.0126			3506.01	266.827	97.1293	215.873	-37.6722
		31.9469	1099.62	797.223	378.822	-73.0126			3507.94	266.846	97.2769	215.929	-37.5368
		31.9636	1079.62	781.383	363.822	-105.013			3509.87	266.909	97.3667	216.042	-37.3118
		31.9803	1102.02	772.743	369.822	-100.013			3511.8	266.95	97.4814	216.134	-37.1928
		31.9971	1084.42	742.503	361.822	-88.0126			3513.72	266.984	97.6397	216.225	-37.0561
		32.0138	1093.22	764.103	403.822	-79.0126			3515.65	266.997	97.7855	216.295	-36.9037
		32.0305	1117.22	745.383	357.822	-78.0126			3517.58	267.02	97.9532	216.391	-36.7089
		32.0472	1081.22	802.983	349.822	-88.0126			3519.51	267.075	98.1291	216.485	-36.5089
		32.0639	1106.02	733.863	378.822	-74.0126			3521.44	267.091	98.3136	216.565	-36.2964
		32.0806	1087.62	785.703	378.822	-56.0126			3523.37	267.134	98.4543	216.681	-36.0446
		32.0973	1083.62	718.023	362.822	-71.0126			3525.3	267.173	98.6119	216.787	-35.8548
		32.114	1084.42	761.223	390.822	-66.0126			3527.22	267.226	98.7523	216.89	-35.6691
		32.1307	1083.62	785.703	369.822	-88.0126			3529.15	267.271	98.8744	216.996	-35.4798
		32.1475	1065.22	794.343	370.822	-106.013			3531.08	267.271	98.9998	217.079	-35.3569
		32.1642	1096.42	774.183	383.822	-68.0126			3533.01	267.272	99.1674	217.149	-35.2108
		32.1809	1072.42	732.423	399.822	-101.013			3534.94	267.3	99.3382	217.218	-35.0175
		32.1976	1087.62	754.023	385.822	-91.0126			3536.87	267.361	99.4716	217.357	-34.7787
		32.2143	1053.22	777.063	390.822	-79.0126			3538.8	267.373	99.6127	217.468	-34.6306
		32.231	1105.22	755.463	380.822	-72.0126			3540.72	267.394	99.811	217.567	-34.4386
		32.2477	1070.82	765.543	373.822	-53.0126			3542.65	267.412	100.046	217.645	-34.2162
		32.2644	1098.82	774.183	369.822	-71.0126			3544.58	267.449	100.271	217.755	-33.916
		32.2811	1078.82	746.823	391.822	-87.0126			3546.51	267.523	100.389	217.904	-33.6553
		32.2979	1107.62	762.663	350.822	-90.0126			3548.44	267.557	100.519	218.017	-33.5017
		32.3146	1079.62	756.903	388.822	-111.013			3550.36	267.533	100.725	218.08	-33.3805
		32.3313	1092.42	739.623	376.822	-87.0126			3552.29	267.606	100.882	218.221	-33.1135
		32.348	1061.22	772.743	344.822	-94.0126			3554.22	267.669	101.009	218.343	-32.9148
		32.3647	1045.22	722.343	360.822	-102.013			3556.15	267.685	101.196	218.434	-32.7435
		32.3814	1075.62	729.543	326.822	-122.013			3558.08	267.706	101.396	218.538	-32.5355
		32.3981	1078.82	729.543	372.822	-97.0126			3560.01	267.737	101.602	218.674	-32.2731
		32.4148	1063.62	732.423	339.822	-103.013			3561.94	267.777	101.814	218.792	-32.0386
		32.4316	1044.42	765.543	353.822	-87.0126			3563.86	267.804	102.124	218.851	-31.7691
		32.4483	1052.42	733.863	363.822	-74.0126			3565.79	267.846	102.374	218.93	-31.4009
		32.465	1073.22	751.143	383.822	-94.0126			3567.72	268.043	102.39	219.194	-30.9993
		32.4817	1033.22	756.903	382.822	-57.0126			3569.65	268.064	102.517	219.338	-30.9166
		32.4984	1080.42	706.503	361.822	-102.013			3571.58	268.029	102.734	219.41	-30.7959
		32.5151	1050.82	742.503	353.822	-96.0126			3573.51	268.051	102.94	219.493	-30.5922
		32.5318	1070.02	713.703	387.822	-89.0126			3575.44	268.094	103.159	219.623	-30.317
		32.5485	1052.42	781.383	370.822	-70.0126			3577.36	268.152	103.4	219.755	-30.0491
		32.5652	1040.42	745.383	333.822	-123.013			3579.29	268.214	103.632	219.904	-29.7725
		32.5819	1030.82	746.823	356.822	-115.013			3581.22	268.24	103.814	220.029	-29.5384
		32.5987	1069.22	797.223	364.822	-84.0126			3583.15	268.263	104.061	220.134	-29.2721
		32.6154	1050.82	713.703	360.822	-101.013			3585.08	268.254	104.392	220.225	-28.9724
		32.6321	1047.62	758.343	323.822	-82.0126			3587.01	268.366	104.636	220.44	-28.4739
		32.6488	1078.82	729.543	354.822	-102.013			3588.94	268.503	104.71	220.634	-28.2166
		32.6655	1037.22	732.423	361.822	-101.013			3590.86	268.452	104.962	220.683	-28.1214
		32.6822	1068.42	771.303	372.822	-110.013			3592.79	268.427	105.205	220.742	-27.8983
		32.6989	1028.42	779.943	357.822	-115.013			3594.72	268.516	105.414	220.885	-27.5252
		32.7156	1039.62	752.583	372.822	-89.0126			3596.65	268.607	105.619	221.037	-27.2229
		32.7323	1050.02	746.823	350.822	-109.013			3598.58	268.628	105.855	221.152	-26.9612
		32.7491	1054.02	775.623	364.822	-87.0126			3600.51	268.671	106.022	221.277	-26.6942
		32.7658	1025.22	722.343	364.822	-99.0126			3602.43	268.712	106.249	221.438	-26.4011
		32.7825	1035.62	732.423	320.822	-102.013			3604.36	268.683	106.551	221.542	-26.1572
		32.7992	1026.82	746.823	354.822	-121.013			3606.29	268.689	106.888	221.656	-25.7853
		32.8159	1031.62	705.063	378.822	-101.013			3608.22	268.843	107.105	221.829	-25.3436
		32.8326	1070.82	766.983	361.822	-108.013			3610.15	268.907	107.383	221.976	-25.02
		32.8493	1040.42	779.943	388.822	-81.0126			3612.08	268.909	107.671	222.115	-24.7194
		32.866	1027.62	692.103	341.822	-96.0126			3614.01	269.038	107.86	222.266	-24.3381
		32.8828	1044.42	722.343	349.822	-142.013			3615.93	269.01	108.112	222.328	-24.1139
		32.8995	1036.42	771.303	304.822	-79.0126			3617.86	268.996	108.343	222.419	-23.8082
		32.9162	1042.02	697.863	339.822	-102.013			3619.79	269.174	108.436	222.606	-23.5137
		32.9329	1058.02	774.183	374.822	-116.013			3621.72	269.225	108.624	222.758	-23.3564
		32.9496	1058.02	764.103	353.822	-117.013			3623.65	269.213	108.886	222.87	-23.1428
		32.9663	1037.22	729.543	356.822	-106.013			3625.58	269.157	109.223	222.959	-22.8195
		32.983	1045.22	735.303	367.822	-110.013			3627.51	269.081	109.512	223.023	-22.4269
		32.9997	1044.42	775.623	343.822	-101.013			3629.43	269.401	109.463	223.192	-22.0274
		33.0164	1046.02	725.223	313.822	-97.0126			3631.36	269.399	109.7	223.297	-21.9216
		33.0331	1046.82	729.543	355.822	-120.013			3633.29	269.354	109.93	223.373	-21.7194
		33.0499	1003.62	738.183	353.822	-119.013			3635.22	269.393	110.089	223.481	-21.4797
		33.0666	1071.62	718.023	367.822	-73.0126			3637.15	269.396	110.305	223.591	-21.2201
		33.0833	1066.02	745.383	330.822	-99.0126			3639.08	269.416	110.498	223.683	-20.9743
		33.1	1063.62	705.063	337.822	-94.0126			3641.01	269.402	110.695	223.742	-20.7133
		33.1167	1027.62	671.943	376.822	-115.013			3642.93	269.409	110.863	223.818	-20.48
		33.1334	1028.42	699.303	380.822	-96.0126			3644.86	269.347	111.19	223.916	-20.1382
		33.1501	1026.02	725.223	369.822	-101.013			3646.79	269.346	111.511	224.014	-19.6868
		33.1668	1058.82	702.183	368.822	-99.0126			3648.72	269.457	111.485	224.04	-19.4172
		33.1836	1025.22	719.463	331.822	-139.013			3650.65	269.562	111.218	224.016	-19.5904
		33.2003	1008.42	736.743	384.822	-104.013			3652.58	269.512	111.429	224.1	-19.5526
		33.217	1030.02	720.903	306.822	-135.013			3654.5	269.392	111.652	224.153	-19.3644
		33.2337	1023.62	765.543	324.822	-124.013			3656.43	269.449	111.614	224.175	-19.2906
		33.2504	1004.42	774.183	330.822	-149.013			3658.36	269.445	111.676	224.203	-19.2654
		33.2671	1039.62	709.383	364.822	-117.013			3660.29	269.396	111.765	224.222	-19.1779
		33.2838	1033.22	725.223	355.822	-119.013			3662.22	269.361	111.792	224.232	-19.0998
		33.3005	1046.02	712.263	326.822	-116.013			3664.15	269.371	111.853	224.241	-18.9932
		33.3173	1044.42	758.343	316.822	-120.013			3666.07	269.326	112.01	224.243	-18.845
		33.334	1010.82	705.063	358.822	-82.0126			3668	269.236	112.18	224.243	-18.6382
		33.3507	1031.62	694.983	333.822	-122.013			3669.93	269.314	111.941	224.211	-18.6853
		33.3674	1001.22	739.623	361.822	-110.013			3671.86	269.31	112.012	224.242	-18.6455
		33.3841	1040.42	762.663	355.822	-116.013			3673.79	269.114	112.314	224.231	-18.3721
		33.4008	1018.02	710.823	370.822	-110.013			3675.72	269.258	111.919	224.102	-18.5006
		33.4175	1021.22	718.023	341.822	-122.013			3677.65	269.216	111.889	224.093	-18.6263
		33.4342	1002.82	735.303	321.822	-149.013			3679.57	269.129	111.892	224.091	-18.6778
		33.4509	1014.82	680.583	339.822	-136.013			3681.5	269.075	111.885	224.099	-18.7152
		33.4676	1028.42	692.103	333.822	-130.013			3683.43	269.029	111.902	224.074	-18.697
		33.4844	1012.42	715.143	353.822	-133.013			3685.36	268.961	111.997	224.037	-18.6346
		33.5011	1022.82	720.903	324.822	-147.013			3687.29	268.873	112.108	223.992	-18.4996
		33.5178	1000.42	694.983	368.822	-111.013			3689.22	268.997	111.926	223.931	-18.4983
		33.5345	998.823	706.503	333.822	-131.013			3691.15	269.028	111.684	223.879	-18.6963
		33.5512	1008.42	718.023	352.822	-122.013			3693.07	268.938	111.656	223.872	-18.8052
		33.5679	985.223	709.383	346.822	-134.013			3695	268.833	111.699	223.869	-18.8292
		33.5846	982.823	746.823	339.822	-109.013			3696.93	268.798	111.642	223.838	-18.8904
		33.6013	1022.82	706.503	312.822	-146.013			3698.86	268.708	111.709	223.813	-18.8303
		33.618	995.623	752.583	345.822	-143.013			3700.79	268.668	111.672	223.756	-18.8147
		33.6348	1002.02	733.863	366.822	-104.013			3702.72	268.718	111.512	223.712	-18.941
		33.6515	1028.42	677.703	307.822	-132.013			3704.65	268.659	111.547	223.706	-18.9558
		33.6682	1008.42	713.703	363.822	-123.013			3706.57	268.559	111.654	223.696	-18.8761
		33.6849	1018.82	641.703	366.822	-107.013			3708.5	268.486	111.733	223.667	-18.7784
		33.7016	1002.82	743.943	373.822	-121.013			3710.43	268.483	111.613	223.6	-18.7213
		33.7183	1008.42	696.423	342.822	-115.013			3712.36	268.587	111.4	223.561	-18.8336
		33.735	999.623	713.703	346.822	-118.013			3714.29	268.546	111.462	223.583	-18.8624
		33.7517	990.023	788.583	348.822	-105.013			3716.22	268.424	111.54	223.565	-18.8786
		33.7685	1025.22	709.383	349.822	-118.013			3718.14	268.361	111.473	223.479	-18.9397
		33.7852	987.623	745.383	348.822	-119.013			3720.07	268.303	111.426	223.427	-18.9771
		33.8019	1053.22	715.143	327.822	-99.0126			3722	268.288	111.357	223.395	-18.989
		33.8186	984.423	742.503	346.822	-123.013			3723.93	268.281	111.312	223.358	-19.0335
		33.8353	994.023	754.023	345.822	-124.013			3725.86	268.262	111.206	223.313	-19.1308
		33.852	976.423	735.303	310.822	-127.013			3727.79	268.248	111.113	223.273	-19.2517
		33.8687	1033.22	682.023	368.822	-123.013			3729.72	268.093	111.26	223.255	-19.158
		33.8854	1033.22	690.663	368.822	-115.013			3731.64	268.054	111.313	223.231	-19.0345
		33.9021	1030.02	742.503	330.822	-137.013			3733.57	268.071	111.378	223.22	-18.8789
		33.9188	1018.02	784.263	342.822	-114.013			3735.5	268.117	111.144	223.146	-19.0026
		33.9356	1034.82	706.503	344.822	-110.013			3737.43	268.12	110.993	223.122	-19.2015
		33.9523	977.223	723.783	315.822	-103.013			3739.36	267.996	111.089	223.114	-19.2103
		33.969	1050.82	759.783	319.822	-115.013			3741.29	267.869	111.247	223.097	-19.108
		33.9857	997.223	772.743	345.822	-100.013			3743.22	267.749	111.325	223.072	-19.0125
		34.0024	990.823	699.303	329.822	-145.013			3745.14	267.967	110.948	222.974	-19.2318
		34.0191	1028.42	670.503	373.822	-106.013			3747.07	267.808	111.168	222.996	-19.122
		34.0358	1010.82	705.063	347.822	-134.013			3749	267.681	111.237	222.996	-19.0148
		34.0525	995.623	777.063	327.822	-118.013			3750.93	267.801	110.969	222.911	-19.1501
		34.0692	1002.82	742.503	318.822	-104.013			3752.86	267.883	110.772	222.918	-19.3629
		34.086	986.023	726.663	311.822	-129.013			3754.79	267.747	110.898	222.914	-19.3519
		34.1027	994.023	739.623	346.822	-135.013			3756.72	267.652	110.974	222.879	-19.2909
		34.1194	1010.02	771.303	334.822	-105.013			3758.64	267.661	110.91	222.853	-19.324
		34.1361	1005.22	684.903	316.822	-136.013			3760.57	267.676	110.718	222.811	-19.5221
		34.1528	1002.02	720.903	321.822	-121.013			3762.5	267.568	110.805	222.801	-19.5358
		34.1695	1008.42	730.983	362.822	-116.013			3764.43	267.502	110.823	222.747	-19.5173
		34.1862	973.223	715.143	330.822	-110.013			3766.36	267.527	110.749	222.717	-19.5445
		34.2029	1001.22	742.503	320.822	-110.013			3768.29	267.424	110.786	222.719	-19.5098
		34.2197	1001.22	723.783	337.822	-134.013			3770.21	267.47	110.564	222.652	-19.6514
		34.2364	962.823	699.303	320.822	-124.013			3772.14	267.433	110.523	222.617	-19.7411
		34.2531	972.423	713.703	345.822	-131.013			3774.07	267.354	110.575	222.611	-19.7428
		34.2698	967.623	712.263	327.822	-103.013			3776	267.304	110.637	222.612	-19.7064
		34.2865	984.423	716.583	337.822	-129.013			3777.93	267.262	110.667	222.59	-19.6698
		34.3032	1006.02	720.903	302.822	-118.013			3779.86	267.334	110.474	222.537	-19.7762
		34.3199	997.223	713.703	339.822	-150.013			3781.78	267.285	110.513	222.527	-19.7824
		34.3366	1002.82	713.703	316.822	-145.013			3783.71	267.226	110.529	222.507	-19.764
		34.3533	1010.82	664.743	314.822	-127.013			3785.64	267.243	110.414	222.474	-19.8297
		34.3701	996.423	709.383	364.822	-138.013			3787.57	267.182	110.391	222.44	-19.8871
		34.3868	983.623	730.983	333.822	-129.013			3789.5	267.139	110.392	222.42	-19.9193
		34.4035	1017.22	730.983	338.822	-114.013			3791.43	267.104	110.373	222.394	-19.9363
		34.4202	1024.42	682.023	328.822	-139.013			3793.36	267.041	110.424	222.382	-19.8855
		34.4369	968.423	713.703	328.822	-165.013			3795.28	267.001	110.443	222.353	-19.8292
		34.4536	998.823	686.343	345.822	-103.013			3797.21	267.07	110.367	222.307	-19.8453
		34.4703	991.623	705.063	317.822	-119.013			3799.14	266.948	110.533	222.308	-19.7527
		34.487	975.623	692.103	310.822	-123.013			3801.07	266.995	110.319	222.274	-19.8348
		34.5037	1028.42	725.223	340.822	-139.013			3803	267.074	110.139	222.244	-20.0167
		34.5205	966.023	703.623	334.822	-95.0126			3804.93	266.864	110.35	222.232	-19.9456
		34.5372	1003.62	716.583	312.822	-125.013			3806.86	266.9	110.121	222.168	-20.0728
		34.5539	969.223	756.903	321.822	-120.013			3808.78	266.926	110.036	222.16	-20.1569
		34.5706	1014.82	686.343	331.822	-139.013			3810.71	266.817	110.113	222.149	-20.1424
		34.5873	989.223	694.983	327.822	-119.013			3812.64	266.749	110.235	222.144	-20.0711
		34.604	985.223	730.983	350.822	-135.013			3814.57	266.689	110.299	222.116	-19.9915
		34.6207	992.423	742.503	371.822	-175.013			3816.5	266.847	110.027	222.06	-20.1104
		34.6374	977.223	730.983	333.822	-115.013			3818.43	266.688	110.243	222.068	-19.9838
		34.6542	985.223	720.903	337.822	-120.013			3820.36	266.644	110.134	222.016	-20.0089
		34.6709	974.023	719.463	328.822	-125.013			3822.28	266.825	109.784	221.973	-20.2788
		34.6876	990.023	683.463	328.822	-102.013			3824.21	266.676	109.991	221.979	-20.2247
		34.7043	966.823	733.863	343.822	-135.013			3826.14	266.641	109.972	221.955	-20.2477
		34.721	964.423	677.703	341.822	-132.013			3828.07	266.647	109.942	221.947	-20.2952
		34.7377	1006.82	723.783	315.822	-125.013			3830	266.541	110	221.918	-20.2617
		34.7544	976.423	732.423	347.822	-152.013			3831.93	266.551	109.91	221.884	-20.2927
		34.7711	1014.02	718.023	313.822	-125.013			3833.86	266.509	109.97	221.874	-20.2569
		34.7878	989.223	720.903	349.822	-134.013			3835.78	266.445	110.035	221.857	-20.2021
		34.8045	989.223	754.023	334.822	-140.013			3837.71	266.479	109.924	221.804	-20.2193
		34.8213	949.223	682.023	334.822	-148.013			3839.64	266.559	109.778	221.77	-20.2743
		34.838	984.423	738.183	295.822	-144.013			3841.57	266.495	109.79	221.788	-20.3379
		34.8547	995.623	716.583	341.822	-115.013			3843.5	266.456	109.725	221.755	-20.439
		34.8714	971.623	752.583	337.822	-125.013			3845.43	266.413	109.664	221.715	-20.5381
		34.8881	1026.02	693.543	325.822	-138.013			3847.35	266.315	109.762	221.712	-20.4877
		34.9048	979.623	720.903	301.822	-128.013			3849.28	266.247	109.925	221.731	-20.332
		34.9215	988.423	683.463	315.822	-159.013			3851.21	266.12	110.185	221.762	-20.0885
		34.9382	983.623	682.023	330.822	-108.013			3853.14	266.354	109.728	221.695	-20.2693
		34.9549	996.423	716.583	321.822	-115.013			3855.07	266.477	109.436	221.602	-20.5634
		34.9717	965.223	697.863	341.822	-150.013			3857	266.337	109.54	221.582	-20.6005
		34.9884	981.223	720.903	317.822	-145.013			3858.93	266.216	109.634	221.588	-20.6051
		35.0051	982.023	718.023	335.822	-95.0126			3860.85	266.137	109.722	221.577	-20.5337
		35.0218	996.423	697.863	315.822	-140.013			3862.78	266.156	109.727	221.572	-20.4834
		35.0385	972.423	700.743	312.822	-133.013			3864.71	266.209	109.514	221.535	-20.5946
		35.0552	950.023	732.423	317.822	-156.013			3866.64	266.136	109.593	221.52	-20.6093
		35.0719	978.023	710.823	339.822	-119.013			3868.57	265.998	109.763	221.516	-20.4977
		35.0886	975.623	718.023	331.822	-110.013			3870.5	266.209	109.439	221.489	-20.6451
		35.1054	993.223	746.823	294.822	-130.013			3872.43	266.079	109.552	221.461	-20.6446
		35.1221	960.423	710.823	315.822	-125.013			3874.35	266.098	109.384	221.415	-20.7743
		35.1388	978.823	686.343	315.822	-110.013			3876.28	266.046	109.413	221.397	-20.8241
		35.1555	996.423	733.863	329.822	-102.013			3878.21	265.895	109.605	221.394	-20.7182
		35.1722	986.023	697.863	319.822	-124.013			3880.14	265.968	109.465	221.37	-20.7044
		35.1889	958.823	741.063	350.822	-115.013			3882.07	266.002	109.384	221.347	-20.7652
		35.2056	977.223	732.423	326.822	-139.013			3884	265.846	109.497	221.324	-20.7268
		35.2223	973.223	702.183	364.822	-121.013			3885.92	265.972	109.204	221.298	-20.9015
		35.239	960.423	680.583	359.822	-110.013			3887.85	265.896	109.285	221.29	-20.9252
		35.2557	993.223	706.503	345.822	-139.013			3889.78	265.761	109.424	221.282	-20.8306
		35.2725	1016.42	703.623	335.822	-144.013			3891.71	265.893	109.25	221.261	-20.8677
		35.2892	995.623	703.623	298.822	-158.013			3893.64	265.897	109.188	221.226	-20.9624
		35.3059	988.423	706.503	340.822	-147.013			3895.57	265.776	109.289	221.212	-20.9595
		35.3226	955.623	702.183	323.822	-115.013			3897.49	265.69	109.406	221.23	-20.8631
		35.3393	1018.82	690.663	354.822	-122.013			3899.42	265.726	109.381	221.215	-20.8283
		35.356	937.223	702.183	327.822	-153.013			3901.35	265.739	109.385	221.184	-20.8059
		35.3727	978.023	692.103	319.822	-124.013			3903.28	265.731	109.277	221.139	-20.8453
		35.3894	964.423	694.983	320.822	-146.013			3905.21	265.777	109.062	221.109	-21.0349
		35.4061	975.623	671.943	339.822	-118.013			3907.14	265.71	109.053	221.094	-21.1492
		35.4229	998.823	692.103	349.822	-120.013			3909.07	265.641	109.089	221.082	-21.17
		35.4396	957.223	694.983	343.822	-96.0126			3910.99	265.616	109.084	221.066	-21.1733
		35.4563	974.023	762.663	323.822	-116.013			3912.92	265.597	109.105	221.05	-21.152
		35.473	964.423	709.383	359.822	-114.013			3914.85	265.534	109.197	221.041	-21.0762
		35.4897	964.423	667.623	337.822	-159.013			3916.78	265.574	109.128	221.029	-21.082
		35.5064	976.423	634.503	328.822	-121.013			3918.71	265.591	109.056	221.014	-21.1332
		35.5231	985.223	694.983	347.822	-160.013			3920.64	265.57	109.026	220.999	-21.177
		35.5398	966.023	693.543	340.822	-133.013			3922.57	265.497	109.111	221.001	-21.1301
		35.5566	998.823	693.543	328.822	-117.013			3924.49	265.523	109.033	220.98	-21.1559
		35.5733	980.423	715.143	325.822	-151.013			3926.42	265.514	108.955	220.955	-21.242
		35.59	943.623	696.423	335.822	-139.013			3928.35	265.424	109.038	220.928	-21.2072
		35.6067	962.823	658.983	338.822	-108.013			3930.28	265.415	109.066	220.9	-21.1609
		35.6234	1013.22	670.503	326.822	-146.013			3932.21	265.453	108.971	220.874	-21.2149
		35.6401	958.023	671.943	359.822	-120.013			3934.14	265.428	108.875	220.845	-21.3257
		35.6568	982.823	689.223	330.822	-148.013			3936.07	265.365	108.906	220.838	-21.3498
		35.6735	971.623	684.903	347.822	-84.0126			3937.99	265.352	108.898	220.836	-21.3515
		35.6902	989.223	692.103	333.822	-138.013			3939.92	265.314	108.932	220.831	-21.3206
		35.707	954.823	690.663	315.822	-124.013			3941.85	265.311	108.913	220.818	-21.2862
		35.7237	985.223	696.423	282.822	-152.013			3943.78	265.365	108.833	220.811	-21.3417
		35.7404	956.423	683.463	321.822	-103.013			3945.71	265.304	108.901	220.791	-21.3427
		35.7571	975.623	693.543	339.822	-128.013			3947.64	265.283	108.916	220.769	-21.3096
		35.7738	960.423	693.543	324.822	-136.013			3949.57	265.307	108.827	220.756	-21.3625
		35.7905	996.423	699.303	333.822	-103.013			3951.49	265.287	108.794	220.752	-21.4198
		35.8072	979.623	679.143	302.822	-146.013			3953.42	265.237	108.799	220.735	-21.444
		35.8239	980.423	674.823	342.822	-118.013			3955.35	265.212	108.799	220.72	-21.4432
		35.8406	936.423	716.583	345.822	-143.013			3957.28	265.2	108.786	220.702	-21.4612
		35.8574	977.223	686.343	328.822	-136.013			3959.21	265.171	108.794	220.693	-21.4658
		35.8741	953.223	670.503	361.822	-125.013			3961.14	265.145	108.765	220.669	-21.4706
		35.8908	957.223	720.903	330.822	-120.013			3963.06	265.147	108.719	220.647	-21.511
		35.9075	969.223	709.383	344.822	-135.013			3964.99	265.13	108.705	220.611	-21.5476
		35.9242	981.223	694.983	324.822	-139.013			3966.92	265.106	108.708	220.603	-21.5403
		35.9409	967.623	697.863	326.822	-122.013			3968.85	265.086	108.707	220.615	-21.5321
		35.9576	965.223	715.143	330.822	-124.013			3970.78	265.076	108.701	220.609	-21.5363
		35.9743	987.623	713.703	304.822	-123.013			3972.71	265.067	108.703	220.588	-21.5265
		35.9911	984.423	725.223	328.822	-152.013			3974.64	265.061	108.696	220.588	-21.5397
		36.0078	951.623	710.823	327.822	-161.013			3976.56	265.051	108.661	220.581	-21.5806
		36.0245	969.223	719.463	321.822	-144.013			3978.49	265.035	108.64	220.562	-21.6004
		36.0412	997.223	674.823	301.822	-163.013			3980.42	265.016	108.64	220.542	-21.6009
		36.0579	992.423	680.583	310.822	-135.013			3982.35	265.007	108.615	220.52	-21.6119
		36.0746	994.023	697.863	330.822	-121.013			3984.28	264.977	108.6	220.502	-21.627
		36.0913	1002.82	700.743	324.822	-108.013			3986.21	264.965	108.615	220.504	-21.6287
		36.108	969.223	682.023	357.822	-117.013			3988.14	264.953	108.635	220.502	-21.6268
		36.1247	932.423	674.823	340.822	-144.013			3990.06	264.954	108.608	220.484	-21.6338
		36.1414	964.423	735.303	349.822	-165.013			3991.99	264.95	108.593	220.472	-21.6426
		36.1582	978.823	702.183	334.822	-132.013			3993.92	264.941	108.596	220.468	-21.6483
		36.1749	970.023	723.783	330.822	-127.013			3995.85	264.914	108.567	220.452	-21.6694
		36.1916	973.223	686.343	317.822	-128.013			3997.78	264.885	108.552	220.441	-21.679
		36.2083	975.623	692.103	323.822	-138.013			3999.71	264.857	108.528	220.414	-21.7016
		36.225	941.223	702.183	357.822	-119.013			4001.63	190.927	24.2639	141.281	-109.586
		36.2417	950.823	617.223	345.822	-127.013
		36.2584	969.223	719.463	301.822	-153.013
		36.2751	958.823	706.503	315.822	-130.013
		36.2918	946.823	720.903	319.822	-125.013
		36.3086	942.023	709.383	320.822	-129.013
		36.3253	968.423	697.863	321.822	-163.013
		36.342	962.023	658.983	338.822	-109.013
		36.3587	970.023	684.903	332.822	-123.013
		36.3754	922.023	692.103	331.822	-129.013
		36.3921	942.823	718.023	332.822	-148.013
		36.4088	962.823	722.343	313.822	-113.013
		36.4255	934.023	680.583	330.822	-133.013
		36.4423	989.223	718.023	329.822	-156.013
		36.459	958.023	700.743	276.822	-167.013
		36.4757	982.823	694.983	310.822	-120.013
		36.4924	936.423	661.863	319.822	-140.013
		36.5091	964.423	720.903	315.822	-133.013
		36.5258	961.223	705.063	341.822	-123.013
		36.5425	956.423	693.543	320.822	-119.013
		36.5592	961.223	663.303	331.822	-132.013
		36.5759	969.223	705.063	330.822	-142.013
		36.5926	937.223	694.983	330.822	-136.013
		36.6094	942.823	680.583	327.822	-128.013
		36.6261	934.823	725.223	305.822	-149.013
		36.6428	950.023	689.223	332.822	-122.013
		36.6595	942.823	693.543	328.822	-131.013
		36.6762	914.023	723.783	338.822	-96.0126
		36.6929	957.223	722.343	324.822	-105.013
		36.7096	968.423	730.983	330.822	-143.013
		36.7263	946.823	647.463	335.822	-145.013
		36.7431	955.623	693.543	318.822	-130.013
		36.7598	965.223	679.143	326.822	-146.013
		36.7765	962.823	692.103	320.822	-118.013
		36.7932	971.623	703.623	331.822	-145.013
		36.8099	982.023	689.223	335.822	-116.013
		36.8266	978.823	683.463	320.822	-118.013
		36.8433	947.623	684.903	324.822	-167.013
		36.86	979.623	706.503	326.822	-127.013
		36.8768	950.023	735.303	307.822	-132.013
		36.8935	916.423	682.023	323.822	-128.013
		36.9102	898.023	694.983	305.822	-130.013
		36.9269	958.023	689.223	323.822	-108.013
		36.9436	934.023	676.263	372.822	-130.013
		36.9603	967.623	703.623	315.822	-103.013
		36.977	955.623	671.943	304.822	-170.013
		36.9937	971.623	674.823	356.822	-133.013
		37.0104	938.023	684.903	332.822	-139.013
		37.0271	958.823	696.423	334.822	-146.013
		37.0439	955.623	671.943	282.822	-135.013
		37.0606	962.023	679.143	329.822	-136.013
		37.0773	969.223	699.303	304.822	-125.013
		37.094	969.223	702.183	311.822	-145.013
		37.1107	978.823	718.023	341.822	-145.013
		37.1274	978.023	703.623	320.822	-134.013
		37.1441	938.023	650.343	307.822	-117.013
		37.1608	982.023	686.343	316.822	-132.013
		37.1775	978.023	674.823	344.822	-120.013
		37.1943	944.423	656.103	285.822	-105.013
		37.211	957.223	679.143	306.822	-154.013
		37.2277	976.423	683.463	364.822	-144.013
		37.2444	954.023	706.503	287.822	-156.013
		37.2611	955.623	702.183	312.822	-143.013
		37.2778	936.423	697.863	314.822	-142.013
		37.2945	951.623	709.383	317.822	-154.013
		37.3112	958.023	679.143	307.822	-139.013
		37.328	953.223	677.703	321.822	-145.013
		37.3447	945.223	697.863	304.822	-113.013
		37.3614	928.423	673.383	321.822	-133.013
		37.3781	943.623	671.943	313.822	-131.013
		37.3948	976.423	669.063	337.822	-144.013
		37.4115	922.823	653.223	329.822	-131.013
		37.4282	926.823	705.063	332.822	-119.013
		37.4449	921.223	703.623	326.822	-142.013
		37.4616	988.423	644.583	318.822	-143.013
		37.4783	971.623	697.863	319.822	-160.013
		37.4951	950.823	696.423	321.822	-135.013
		37.5118	948.423	752.583	302.822	-151.013
		37.5285	909.223	725.223	304.822	-145.013
		37.5452	980.423	677.703	338.822	-123.013
		37.5619	951.623	689.223	311.822	-144.013
		37.5786	970.823	683.463	327.822	-153.013
		37.5953	960.423	699.303	318.822	-147.013
		37.612	969.223	694.983	345.822	-129.013
		37.6287	943.623	657.543	321.822	-138.013
		37.6455	945.223	692.103	340.822	-144.013
		37.6622	959.623	703.623	306.822	-145.013
		37.6789	958.823	637.383	319.822	-158.013
		37.6956	942.023	712.263	278.822	-170.013
		37.7123	927.623	690.663	311.822	-153.013
		37.729	925.223	719.463	300.822	-125.013
		37.7457	948.423	694.983	314.822	-117.013
		37.7624	934.823	703.623	323.822	-162.013
		37.7792	918.823	660.423	342.822	-158.013
		37.7959	950.823	674.823	292.822	-157.013
		37.8126	922.023	647.463	325.822	-138.013
		37.8293	946.023	680.583	311.822	-176.013
		37.846	958.023	715.143	320.822	-144.013
		37.8627	958.023	674.823	332.822	-121.013
		37.8794	938.023	664.743	323.822	-140.013
		37.8961	951.623	715.143	319.822	-128.013
		37.9128	932.423	677.703	330.822	-149.013
		37.9296	974.023	653.223	318.822	-116.013
		37.9463	949.223	693.543	334.822	-118.013
		37.963	964.423	683.463	306.822	-154.013
		37.9797	954.023	660.423	331.822	-149.013
		37.9964	953.223	673.383	314.822	-174.013
		38.0131	950.023	674.823	325.822	-135.013
		38.0298	898.023	656.103	314.822	-135.013
		38.0465	931.623	676.263	317.822	-146.013
		38.0632	919.623	658.983	312.822	-147.013
		38.08	935.623	730.983	314.822	-124.013
		38.0967	939.623	686.343	285.822	-144.013
		38.1134	926.023	684.903	309.822	-124.013
		38.1301	939.623	674.823	277.822	-146.013
		38.1468	926.023	709.383	294.822	-140.013
		38.1635	913.223	686.343	311.822	-157.013
		38.1802	953.223	684.903	291.822	-130.013
		38.1969	960.423	693.543	298.822	-159.013
		38.2137	909.223	676.263	284.822	-149.013
		38.2304	938.823	680.583	292.822	-165.013
		38.2471	955.623	671.943	332.822	-154.013
		38.2638	934.023	673.383	309.822	-172.013
		38.2805	946.023	723.783	334.822	-148.013
		38.2972	967.623	676.263	299.822	-165.013
		38.3139	949.223	653.223	297.822	-139.013
		38.3306	928.423	671.943	303.822	-108.013
		38.3473	934.823	706.503	287.822	-152.013
		38.364	931.623	693.543	310.822	-160.013
		38.3808	969.223	664.743	310.822	-138.013
[truncated: 2,490 more rows]
[truncated: 70 more columns]

## Sheet: Figure 3
		H2O2						AQY
b	Time	GCN	ACN	KCN	AKCN	c	Wavelength	GCN	AKCN	d		PH-3	Error	PH-7	Error	Buffer	Error	PH-11	Error	e		GCN	CAN	KCN	AKCN
	0	0.03414	0.09287	0.02868	0.06555		360	3.60582	100		GCN	0.0519	0.05	0.33324	0.04	0.72383	0.03	1.60881	0.02		j	w
	0.5	0.04414	0.3824	0.18301	0.90137		380	2.37225	100		ACN	0.04697	0.05	0.52453	0.04	0.22264	0.03	1.96389	0.02		0.07725	1.02869	1.14105	1.22185	1.07165
	1	0.0519	0.72383	0.33324	1.60881		400	1.67472	97.6922		KCN	0.06829	0.05	0.09833	0.02	0.34962	0.04	2.57027	0.04		0.08921	1.09138	1.20583	1.29069	1.14446
	2	0.09833	1.19724	0.63234	2.62216		420	0.55191	100		AKCN	0.0419	0.05	0.46415	0.05	0.1434	0.02	1.15266	0.04		0.09772	1.13397	1.24959	1.34618	1.20304
	3	0.13794	1.58302	0.84906	3.38013		450	0.19668	56.0542												0.12616	1.25169	1.37165	1.48594	1.37089
							480	0.1649	6.98009												0.15451	1.36853	1.48353	1.6313	1.53818
							500	0.12895	0.64475
							550	0.12293	0.62904
							600	0	0
								Abs.
							300	2.46842	4.00656
							300.5	2.47018	3.98096
							301	2.46652	3.96482
							301.5	2.4597	3.95031
							302	2.45784	3.94503
							302.5	2.44662	3.94096
							303	2.43151	3.9427
							303.5	2.42777	3.94654
							304	2.41858	3.94159
							304.5	2.41031	3.92785
							305	2.406	3.90932
							305.5	2.40147	3.90112
							306	2.39162	3.89755
							306.5	2.38868	3.87525
							307	2.38198	3.87885
							307.5	2.37849	3.87627
							308	2.36301	3.84258
							308.5	2.36264	3.83283
							309	2.35952	3.83556
							309.5	2.3684	3.82822
							310	2.36493	3.82088
							310.5	2.38074	3.83966
							311	2.37299	3.84064
							311.5	2.38139	3.84088
							312	2.36854	3.85298
							312.5	2.36255	3.86065
							313	2.35452	3.85029
							313.5	2.36209	3.83763
							314	2.35934	3.81894
							314.5	2.36323	3.81778
							315	2.3646	3.80953
							315.5	2.37028	3.82501
							316	2.36066	3.79948
							316.5	2.35928	3.8332
							317	2.3591	3.83113
							317.5	2.36914	3.82345
							318	2.36754	3.82957
							318.5	2.38771	3.85353
							319	2.38163	3.83085
							319.5	2.39092	3.84425
							320	2.38758	3.86059
							320.5	2.39064	3.86028
							321	2.36761	3.8519
							321.5	2.38516	3.87534
							322	2.38429	3.87935
							322.5	2.39322	3.87926
							323	2.38838	3.87426
							323.5	2.40909	3.89662
							324	2.40902	3.89045
							324.5	2.41596	3.87941
							325	2.41707	3.89859
							325.5	2.43961	3.9126
							326	2.44328	3.89895
							326.5	2.44335	3.89679
							327	2.45193	3.88732
							327.5	2.45865	3.8716
							328	2.46561	3.87868
							328.5	2.47347	3.88114
							329	2.48573	3.88238
							329.5	2.49616	3.89735
							330	2.50354	3.90032
							330.5	2.50135	3.88972
							331	2.50102	3.88535
							331.5	2.50508	3.90268
							332	2.49675	3.89143
							332.5	2.50602	3.87851
							333	2.50869	3.8776
							333.5	2.51484	3.90182
							334	2.51643	3.89938
							334.5	2.5265	3.91188
							335	2.5269	3.92002
							335.5	2.54568	3.94149
							336	2.55756	3.94478
							336.5	2.57325	3.93086
							337	2.57411	3.93691
							337.5	2.57924	3.93429
							338	2.57611	3.92095
							338.5	2.57984	3.91032
							339	2.57408	3.92752
							339.5	2.56727	3.91751
							340	2.55505	3.92032
							340.5	2.55656	3.93404
							341	2.55582	3.93947
							341.5	2.56005	3.93076
							342	2.58006	3.9255
							342.5	2.59932	3.93509
							343	2.60878	3.91917
							343.5	2.61047	3.9136
							344	2.61504	3.9142
							344.5	2.61141	3.92176
							345	2.61782	3.91908
							345.5	2.61255	3.92034
							346	2.62344	3.92558
							346.5	2.62278	3.93079
							347	2.62727	3.92923
							347.5	2.63683	3.93119
							348	2.64151	3.92477
							348.5	2.64379	3.92691
							349	2.65196	3.91155
							349.5	2.65891	3.9094
							350	2.65716	3.91039
							350.5	2.66654	3.91139
							351	2.66338	3.89076
							351.5	2.66966	3.8959
							352	2.68263	3.90021
							352.5	2.6905	3.89205
							353	2.70347	3.89691
							353.5	2.71904	3.90918
							354	2.71725	3.9036
							354.5	2.72095	3.89349
							355	2.72191	3.89571
							355.5	2.7182	3.875
							356	2.71937	3.88432
							356.5	2.72798	3.87788
							357	2.73074	3.88947
							357.5	2.73382	3.89018
							358	2.74467	3.90305
							358.5	2.76023	3.90288
							359	2.76769	3.91339
							359.5	2.77912	3.91818
							360	2.79673	3.91681
							360.5	2.79847	3.91689
							361	2.79994	3.90362
							361.5	2.81056	3.90348
							362	2.80903	3.89457
							362.5	2.80902	3.89362
							363	2.80645	3.90327
							363.5	2.80218	3.90541
							364	2.80105	3.91398
							364.5	2.81158	3.91402
							365	2.817	3.91774
							365.5	2.83087	3.91949
							366	2.84767	3.92422
							366.5	2.8519	3.92015
							367	2.85245	3.91612
							367.5	2.8504	3.92046
							368	2.85157	3.92866
							368.5	2.8501	3.9243
							369	2.8562	3.91783
							369.5	2.85739	3.9246
							370	2.8685	3.9195
							370.5	2.87225	3.91747
							371	2.87977	3.93705
							371.5	2.8683	3.92755
							372	2.86066	3.90926
							372.5	2.8538	3.89808
							373	2.84263	3.87143
							373.5	2.82733	3.83503
							374	2.82932	3.83555
							374.5	2.83489	3.84635
							375	2.83652	3.84031
							375.5	2.83976	3.84017
							376	2.83815	3.84056
							376.5	2.84623	3.84323
							377	2.84838	3.84051
							377.5	2.84585	3.8496
							378	2.8463	3.84744
							378.5	2.85019	3.85433
							379	2.84526	3.85414
							379.5	2.83975	3.84716
							380	2.83805	3.83587
							380.5	2.8446	3.84138
							381	2.84146	3.83415
							381.5	2.84203	3.82941
							382	2.84674	3.83006
							382.5	2.83733	3.82924
							383	2.8313	3.83402
							383.5	2.83545	3.83521
							384	2.83147	3.83565
							384.5	2.82136	3.83145
							385	2.82195	3.8353
							385.5	2.81211	3.81911
							386	2.80595	3.8205
							386.5	2.80645	3.82014
							387	2.80323	3.82327
							387.5	2.80673	3.81757
							388	2.81169	3.82338
							388.5	2.80868	3.8228
							389	2.80437	3.82405
							389.5	2.79862	3.82027
							390	2.78632	3.82316
							390.5	2.77408	3.82053
							391	2.76519	3.82306
							391.5	2.75436	3.81853
							392	2.74548	3.82025
							392.5	2.7395	3.82448
							393	2.72839	3.82636
							393.5	2.71805	3.82349
							394	2.70825	3.82105
							394.5	2.69796	3.82021
							395	2.68472	3.81118
							395.5	2.67911	3.8101
							396	2.67162	3.80692
							396.5	2.65957	3.81171
							397	2.65145	3.81087
							397.5	2.64048	3.8174
							398	2.62608	3.82236
							398.5	2.61143	3.82495
							399	2.60015	3.82656
							399.5	2.58499	3.82743
							400	2.56941	3.82323
							400.5	2.5556	3.81851
							401	2.54105	3.82112
							401.5	2.52468	3.81474
							402	2.50775	3.81572
							402.5	2.49327	3.81957
							403	2.47307	3.82483
							403.5	2.45374	3.82354
							404	2.4369	3.82987
							404.5	2.4196	3.82997
							405	2.4011	3.83055
							405.5	2.38278	3.82479
							406	2.36611	3.82618
							406.5	2.34432	3.82254
							407	2.32286	3.82208
							407.5	2.30175	3.82473
							408	2.28406	3.82894
							408.5	2.26134	3.83304
							409	2.24408	3.83194
							409.5	2.22258	3.82756
							410	2.20412	3.82068
							410.5	2.18581	3.82444
							411	2.16502	3.81637
							411.5	2.13758	3.81503
							412	2.11784	3.81485
							412.5	2.09685	3.82067
							413	2.07101	3.81742
							413.5	2.04844	3.81558
							414	2.02605	3.81895
							414.5	2.00274	3.82172
							415	1.97462	3.815
							415.5	1.94721	3.8027
							416	1.91941	3.79624
							416.5	1.89496	3.79062
							417	1.86854	3.78717
							417.5	1.84264	3.78389
							418	1.81585	3.78187
							418.5	1.7861	3.77484
							419	1.75561	3.76583
							419.5	1.72302	3.75781
							420	1.69299	3.74822
							420.5	1.66422	3.74837
							421	1.63528	3.75082
							421.5	1.60689	3.7484
							422	1.57677	3.73957
							422.5	1.54601	3.73946
							423	1.51208	3.72846
							423.5	1.47969	3.71831
							424	1.44413	3.71293
							424.5	1.4092	3.70929
							425	1.37319	3.7025
							425.5	1.33684	3.69005
							426	1.30056	3.67597
							426.5	1.26613	3.66302
							427	1.23235	3.64879
							427.5	1.19802	3.63576
							428	1.16212	3.629
							428.5	1.12624	3.61802
							429	1.08971	3.59755
							429.5	1.05184	3.57849
							430	1.0159	3.55485
							430.5	0.98045	3.52677
							431	0.94451	3.50475
							431.5	0.91006	3.47772
							432	0.87562	3.45243
							432.5	0.83997	3.41995
							433	0.8075	3.38937
							433.5	0.77518	3.35146
							434	0.74368	3.319
							434.5	0.71525	3.27968
							435	0.68714	3.23981
							435.5	0.65924	3.19799
							436	0.63284	3.15582
							436.5	0.6069	3.11336
							437	0.58031	3.06483
							437.5	0.55647	3.01627
							438	0.53322	2.96532
							438.5	0.5117	2.91437
							439	0.4905	2.8538
							439.5	0.47082	2.79547
							440	0.45166	2.73505
							440.5	0.43346	2.67339
							441	0.41592	2.60834
							441.5	0.40011	2.54634
							442	0.38375	2.47752
							442.5	0.36798	2.40694
							443	0.35323	2.33406
							443.5	0.33868	2.25755
							444	0.32483	2.1814
							444.5	0.31248	2.10894
							445	0.30091	2.0359
							445.5	0.28971	1.96001
							446	0.27963	1.88758
							446.5	0.26913	1.81095
							447	0.25921	1.73306
							447.5	0.24937	1.65727
							448	0.24007	1.58307
							448.5	0.2312	1.50858
							449	0.22315	1.43663
							449.5	0.21574	1.36756
							450	0.20901	1.29947
							450.5	0.20257	1.23472
							451	0.19585	1.16987
							451.5	0.19021	1.10819
							452	0.18471	1.04718
							452.5	0.17857	0.98727
							453	0.17277	0.93065
							453.5	0.16798	0.87772
							454	0.1627	0.82635
							454.5	0.15769	0.77732
							455	0.15369	0.73177
							455.5	0.14941	0.6859
							456	0.14479	0.64282
							456.5	0.14064	0.60287
							457	0.13643	0.56455
							457.5	0.13219	0.5279
							458	0.12913	0.4953
							458.5	0.12585	0.46391
							459	0.12267	0.43433
							459.5	0.11972	0.40766
							460	0.11708	0.38341
							460.5	0.11386	0.36009
							461	0.11113	0.33917
							461.5	0.10807	0.31822
							462	0.10537	0.29938
							462.5	0.10242	0.28158
							463	0.09987	0.26551
							463.5	0.09697	0.2495
							464	0.09478	0.23621
							464.5	0.09231	0.22333
							465	0.09004	0.21168
							465.5	0.08776	0.20078
							466	0.08574	0.19101
							466.5	0.08398	0.18268
							467	0.08231	0.17436
							467.5	0.08056	0.16645
							468	0.07898	0.15971
							468.5	0.07765	0.15361
							469	0.07555	0.14689
							469.5	0.07404	0.14167
							470	0.07245	0.13637
							470.5	0.0707	0.1311
							471	0.06899	0.12658
							471.5	0.06774	0.12254
							472	0.06612	0.11863
							472.5	0.06471	0.11522
							473	0.06323	0.11189
							473.5	0.06207	0.10891
							474	0.06084	0.10621
							474.5	0.05943	0.10364
							475	0.0582	0.10155
							475.5	0.05702	0.09962
							476	0.05593	0.09769
							476.5	0.05488	0.09597
							477	0.05389	0.09423
							477.5	0.0528	0.0924
							478	0.05175	0.09087
							478.5	0.05053	0.08937
							479	0.04955	0.08802
							479.5	0.04846	0.08639
							480	0.04767	0.08515
							480.5	0.0468	0.08414
							481	0.04601	0.08302
							481.5	0.0449	0.08183
							482	0.04414	0.08082
							482.5	0.04335	0.07982
							483	0.04269	0.07868
							483.5	0.04193	0.07794
							484	0.04139	0.077
							484.5	0.04084	0.07648
							485	0.03997	0.07587
							485.5	0.03924	0.07532
							486	0.03843	0.07441
							486.5	0.03761	0.07387
							487	0.03701	0.07329
							487.5	0.03647	0.07244
							488	0.03597	0.0716
							488.5	0.03543	0.07087
							489	0.03492	0.07017
							489.5	0.03422	0.06936
							490	0.03363	0.06877
							490.5	0.03302	0.06826
							491	0.03244	0.06753
							491.5	0.03207	0.06699
							492	0.03152	0.06642
							492.5	0.03098	0.06571
							493	0.03031	0.06502
							493.5	0.02985	0.0645
							494	0.0292	0.06388
							494.5	0.02889	0.06338
							495	0.02845	0.06303
							495.5	0.02822	0.06247
							496	0.02787	0.06206
							496.5	0.02739	0.06118
							497	0.0269	0.06059
							497.5	0.02654	0.06003
							498	0.026	0.05948
							498.5	0.02555	0.05907
							499	0.02514	0.05897
							499.5	0.02471	0.05846
							500	0.02435	0.05792
							500.5	0.02394	0.05754
							501	0.02351	0.05679
							501.5	0.02313	0.05609
							502	0.02275	0.05561
							502.5	0.02227	0.05503
							503	0.02194	0.05435
							503.5	0.02155	0.05396
							504	0.02132	0.05364
							504.5	0.02109	0.0532
							505	0.02087	0.05281
							505.5	0.02058	0.05247
							506	0.02035	0.05215
							506.5	0.02008	0.0516
							507	0.01972	0.05115
							507.5	0.01941	0.05098
							508	0.01908	0.05068
							508.5	0.0189	0.0501
							509	0.01866	0.04977
							509.5	0.01838	0.04937
							510	0.01812	0.04869
							510.5	0.01804	0.04827
							511	0.01773	0.04784
							511.5	0.01746	0.04734
							512	0.01723	0.04683
							512.5	0.01714	0.04659
							513	0.01695	0.04612
							513.5	0.01679	0.046
							514	0.01667	0.04569
							514.5	0.01652	0.04542
							515	0.0162	0.04469
							515.5	0.01583	0.04426
							516	0.01567	0.04377
							516.5	0.01538	0.04323
							517	0.01513	0.04263
							517.5	0.01493	0.04243
							518	0.01482	0.04209
							518.5	0.01462	0.04172
							519	0.0145	0.04158
							519.5	0.0144	0.04141
							520	0.0142	0.0411
							520.5	0.01394	0.04055
							521	0.01375	0.04012
							521.5	0.01363	0.0398
							522	0.01337	0.0394
							522.5	0.01325	0.03899
							523	0.01314	0.03882
							523.5	0.01296	0.03853
							524	0.01265	0.03798
							524.5	0.01253	0.03744
							525	0.01241	0.03719
							525.5	0.01233	0.03689
							526	0.01216	0.03639
							526.5	0.01199	0.03605
							527	0.0118	0.03576
							527.5	0.0115	0.03517
							528	0.01124	0.03475
							528.5	0.01112	0.03448
							529	0.01104	0.03405
							529.5	0.01097	0.03387
							530	0.01098	0.03371
							530.5	0.01088	0.03336
							531	0.01075	0.03281
							531.5	0.01062	0.03267
							532	0.01046	0.03221
							532.5	0.01036	0.03199
							533	0.01029	0.03167
							533.5	0.01026	0.03161
							534	0.01018	0.03133
							534.5	0.01019	0.03119
							535	0.01014	0.03079
							535.5	0.01002	0.03044
							536	0.00988	0.03001
							536.5	0.00976	0.02972
							537	0.00954	0.02927
							537.5	0.00942	0.02906
							538	0.00935	0.02873
							538.5	0.00917	0.02858
							539	0.00904	0.02808
							539.5	0.00899	0.02784
							540	0.00887	0.02741
							540.5	0.00884	0.02719
							541	0.00882	0.02701
							541.5	0.00881	0.02702
							542	0.00887	0.02699
							542.5	0.00872	0.02669
							543	0.00852	0.02641
							543.5	0.00839	0.02598
							544	0.00832	0.02549
							544.5	0.0081	0.02504
							545	0.00805	0.02486
							545.5	0.00806	0.02464
							546	0.00804	0.02452
							546.5	0.00791	0.02434
							547	0.00782	0.02415
							547.5	0.00777	0.02396
							548	0.00765	0.02376
							548.5	0.00755	0.02337
							549	0.0075	0.02315
							549.5	0.0074	0.02294
							550	0.00732	0.02259
							550.5	0.00727	0.02234
							551	0.00717	0.0221
							551.5	0.00708	0.02185
							552	0.00705	0.02167
							552.5	0.00695	0.0215
							553	0.00687	0.0213
							553.5	0.00681	0.02113
							554	0.00683	0.02107
							554.5	0.00679	0.02076
							555	0.00679	0.02075
							555.5	0.00675	0.02058
							556	0.00669	0.02041
							556.5	0.0066	0.0201
							557	0.00652	0.01987
							557.5	0.00641	0.01951
							558	0.00633	0.01926
							558.5	0.00639	0.0192
							559	0.00632	0.01893
							559.5	0.00629	0.0188
							560	0.00626	0.01864
							560.5	0.00622	0.01857
							561	0.00616	0.01841
							561.5	0.00612	0.01834
							562	0.00612	0.0182
							562.5	0.0061	0.01807
							563	0.00606	0.0178
							563.5	0.00596	0.01753
							564	0.00593	0.01744
							564.5	0.00587	0.01725
							565	0.00577	0.01713
							565.5	0.00569	0.017
							566	0.00559	0.01675
							566.5	0.00557	0.01649
							567	0.00547	0.01633
							567.5	0.00547	0.01611
							568	0.0054	0.01597
							568.5	0.00542	0.0159
							569	0.00533	0.01571
							569.5	0.00529	0.01564
							570	0.00525	0.01548
							570.5	0.00522	0.01533
							571	0.00514	0.01518
							571.5	0.00515	0.01507
							572	0.00512	0.01484
							572.5	0.00508	0.01476
							573	0.00503	0.01464
							573.5	0.00498	0.0145
							574	0.00491	0.01437
							574.5	0.00487	0.01423
							575	0.00482	0.0141
							575.5	0.00483	0.01397
							576	0.00479	0.01385
							576.5	0.00475	0.01377
							577	0.00474	0.01374
							577.5	0.00471	0.01365
							578	0.00464	0.01351
							578.5	0.00464	0.01336
							579	0.00463	0.01322
							579.5	0.00457	0.01307
							580	0.00452	0.01298
							580.5	0.0045	0.01291
							581	0.00445	0.01284
							581.5	0.00437	0.01281
							582	0.00438	0.01279
							582.5	0.00439	0.01261
							583	0.00434	0.01246
							583.5	0.00435	0.01241
							584	0.00434	0.01224
							584.5	0.0043	0.01212
							585	0.0042	0.01197
							585.5	0.00418	0.01187
							586	0.00413	0.01179
							586.5	0.0041	0.01181
							587	0.00404	0.01171
							587.5	0.00407	0.01175
							588	0.00402	0.0117
							588.5	0.00398	0.0116
							589	0.00395	0.0115
							589.5	0.00393	0.01145
							590	0.00387	0.01132
							590.5	0.00386	0.01123
							591	0.00385	0.01116
							591.5	0.00377	0.01103
							592	0.00372	0.01095
							592.5	0.0037	0.01089
							593	0.00371	0.01089
							593.5	0.00366	0.01076
							594	0.00369	0.01072
							594.5	0.00369	0.0106
							595	0.00366	0.0105
							595.5	0.00364	0.01039
							596	0.00362	0.01033
							596.5	0.00358	0.0102
							597	0.00354	0.01014
							597.5	0.00345	0.01003
							598	0.00339	0.00996
							598.5	0.00335	0.00989
							599	0.00333	0.00982
							599.5	0.00329	0.00972
							600	0.00337	0.00977
							600.5	0.00339	0.00969
							601	0.00342	0.00974
							601.5	0.00343	0.00968
							602	0.00345	0.0097
							602.5	0.00341	0.00951
							603	0.00337	0.00946
							603.5	0.00331	0.00929
							604	0.00329	0.00925
							604.5	0.00327	0.00909
							605	0.00324	0.00899
							605.5	0.00323	0.00884
							606	0.00327	0.00881
							606.5	0.00321	0.00877
							607	0.00319	0.00872
							607.5	0.00317	0.00874
							608	0.00314	0.00874
							608.5	0.00309	0.00868
							609	0.00307	0.00863
							609.5	0.00306	0.00859
							610	0.00303	0.00854
							610.5	0.00302	0.0085
							611	0.00301	0.00846
							611.5	0.00298	0.00837
							612	0.00296	0.00832
							612.5	0.00295	0.00823
							613	0.00289	0.00816
							613.5	0.00287	0.00811
							614	0.00287	0.00802
							614.5	0.00284	0.00795
							615	0.00283	0.0079
							615.5	0.00286	0.00786
							616	0.00283	0.00786
							616.5	0.00284	0.00791
							617	0.00286	0.00791
							617.5	0.00284	0.00793
							618	0.00279	0.00789
							618.5	0.00279	0.00779
							619	0.00278	0.00774
							619.5	0.00275	0.00773
							620	0.00278	0.00773
							620.5	0.00277	0.00767
							621	0.00277	0.00769
							621.5	0.00276	0.00763
							622	0.00277	0.00747
							622.5	0.00274	0.00738
							623	0.00271	0.00732
							623.5	0.0027	0.00722
							624	0.0027	0.00715
							624.5	0.00272	0.00723
							625	0.00274	0.00722
							625.5	0.00271	0.00718
							626	0.00268	0.00715
							626.5	0.00266	0.00712
							627	0.00262	0.00703
							627.5	0.00256	0.00694
							628	0.00258	0.00689
							628.5	0.00254	0.00678
							629	0.0025	0.00672
							629.5	0.00244	0.00666
							630	0.00246	0.00665
							630.5	0.00247	0.00663
							631	0.00245	0.00661
							631.5	0.00243	0.00653
							632	0.00244	0.00648
							632.5	0.00242	0.0064
							633	0.00241	0.00645
							633.5	0.00243	0.00645
							634	0.00243	0.00647
							634.5	0.00241	0.00648
							635	0.00239	0.00646
							635.5	0.00237	0.00638
							636	0.00237	0.00633
							636.5	0.00237	0.00632
							637	0.0024	0.00628
							637.5	0.00241	0.00628
							638	0.00238	0.00619
							638.5	0.00238	0.00618
							639	0.00239	0.00622
							639.5	0.00234	0.00616
							640	0.00233	0.00614
							640.5	0.00237	0.00619
							641	0.00232	0.00612
							641.5	0.00228	0.00604
							642	0.00225	0.00598
							642.5	0.00224	0.00595
							643	0.0022	0.00587
							643.5	0.00219	0.00582
							644	0.00217	0.00578
							644.5	0.00218	0.00578
							645	0.00215	0.00575
							645.5	0.00211	0.00572
							646	0.00212	0.00577
							646.5	0.00215	0.00577
							647	0.00216	0.00582
							647.5	0.00217	0.00582
							648	0.00219	0.00581
							648.5	0.00219	0.00574
							649	0.00214	0.00565
							649.5	0.00214	0.00561
							650	0.00213	0.00556
							650.5	0.00214	0.00557
							651	0.00211	0.00556
							651.5	0.00212	0.00554
							652	0.00209	0.00549
							652.5	0.00207	0.00544
							653	0.00207	0.00536
							653.5	0.00207	0.00532
							654	0.00205	0.00527
							654.5	0.00202	0.00521
							655	0.00202	0.00515
							655.5	0.002	0.00515
							656	0.002	0.00518
							656.5	0.00201	0.00522
							657	0.00201	0.00519
							657.5	0.002	0.00519
							658	0.00202	0.00516
							658.5	0.00198	0.0051
							659	0.00196	0.00508
							659.5	0.00194	0.0051
							660	0.00194	0.00513
							660.5	0.00188	0.00507
							661	0.00189	0.00512
							661.5	0.0019	0.00511
							662	0.00191	0.00503
							662.5	0.00187	0.00498
							663	0.00192	0.00498
							663.5	0.00189	0.00487
							664	0.00188	0.00485
							664.5	0.00189	0.00486
							665	0.00189	0.00483
							665.5	0.00183	0.00483
							666	0.00181	0.00479
							666.5	0.00181	0.00473
							667	0.00177	0.00471
							667.5	0.00177	0.00467
							668	0.0018	0.00467
							668.5	0.00179	0.00471
							669	0.00175	0.00468
							669.5	0.00174	0.0047
							670	0.00174	0.00471
							670.5	0.00174	0.0047
							671	0.00177	0.00465
							671.5	0.00176	0.00459
							672	0.00177	0.0045
							672.5	0.00178	0.0045
							673	0.00175	0.00448
							673.5	0.00173	0.00446
							674	0.00173	0.00445
							674.5	0.00174	0.00447
							675	0.00173	0.00448
							675.5	0.00174	0.00442
							676	0.00174	0.00436
							676.5	0.00175	0.00442
							677	0.00174	0.00442
							677.5	0.00172	0.00432
							678	0.0017	0.00429
							678.5	0.00171	0.00437
							679	0.00174	0.00438
							679.5	0.00172	0.00435
							680	0.00178	0.00445
							680.5	0.00174	0.00445
							681	0.00171	0.00437
							681.5	0.00163	0.00428
							682	0.00165	0.00424
							682.5	0.00161	0.00414
							683	0.00162	0.00416
							683.5	0.00159	0.00414
							684	0.00161	0.00412
							684.5	0.0016	0.00417
							685	0.0016	0.00422
							685.5	0.00158	0.00415
							686	0.00159	0.00416
							686.5	0.00161	0.00414
							687	0.0016	0.00406
							687.5	0.00158	0.00397
							688	0.0016	0.00397
							688.5	0.00158	0.00389
							689	0.00156	0.00389
							689.5	0.00155	0.00394
							690	0.00155	0.00394
							690.5	0.00155	0.00397
							691	0.00156	0.00403
							691.5	0.00153	0.00397
							692	0.0015	0.00391
							692.5	0.00148	0.00394
							693	0.00148	0.0039
							693.5	0.0015	0.00385
							694	0.00149	0.00384
							694.5	0.00152	0.00383
							695	0.00155	0.00382
							695.5	0.00155	0.00382
							696	0.00155	0.00382
							696.5	0.00157	0.00386
							697	0.00155	0.00381
							697.5	0.00148	0.00373
							698	0.00147	0.00367
							698.5	0.00144	0.00363
							699	0.00142	0.00361
							699.5	0.00139	0.00363
							700	0.00142	0.00361
							700.5	0.00141	0.00357
							701	0.00143	0.00355
							701.5	0.00143	0.00352
							702	0.00147	0.00351
							702.5	0.00148	0.0035
							703	0.00149	0.00352
							703.5	0.00148	0.00353
							704	0.00147	0.00351
							704.5	0.00147	0.00352
							705	0.00145	0.00352
							705.5	0.00144	0.00352
							706	0.00143	0.00351
							706.5	0.00145	0.00353
							707	0.00143	0.00348
							707.5	0.0014	0.00348
							708	0.00139	0.00349
							708.5	0.00136	0.00345
							709	0.00135	0.00342
							709.5	0.00137	0.00345
							710	0.0014	0.00343
							710.5	0.00142	0.00345
							711	0.00146	0.00348
							711.5	0.00141	0.00345
							712	0.00136	0.00337
							712.5	0.00132	0.00334
							713	0.00132	0.00327
							713.5	0.0013	0.00324
							714	0.00132	0.0032
							714.5	0.00132	0.00316
							715	0.00131	0.00314
							715.5	0.00126	0.00311
							716	0.00124	0.00308
							716.5	0.00124	0.00312
							717	0.00126	0.00318
							717.5	0.00127	0.00326
							718	0.00131	0.00329
							718.5	0.00132	0.00329
							719	0.00127	0.0032
							719.5	0.00125	0.00322
							720	0.00126	0.00314
							720.5	0.00124	0.00311
							721	0.00119	0.00311
							721.5	0.00122	0.00315
							722	0.00123	0.00311
							722.5	0.00122	0.00313
							723	0.00124	0.0032
							723.5	0.00126	0.00315
							724	0.00126	0.00314
							724.5	0.00122	0.00314
							725	0.00121	0.00309
							725.5	0.00116	0.00304
							726	0.00116	0.00302
							726.5	0.00117	0.00308
							727	0.00118	0.00307
							727.5	0.00117	0.00301
							728	0.00119	0.00293
							728.5	0.00118	0.003
							729	0.00117	0.00294
							729.5	0.00116	0.00292
							730	0.00118	0.00296
							730.5	0.00117	0.00296
							731	0.00117	0.00292
							731.5	0.00118	0.00288
							732	0.00118	0.00289
							732.5	0.00115	0.00286
							733	0.00116	0.00287
							733.5	0.00113	0.00285
							734	0.00114	0.00287
							734.5	0.00113	0.00285
							735	0.00111	0.00284
							735.5	0.0011	0.0028
							736	0.00112	0.00281
							736.5	0.00111	0.00286
							737	0.00112	0.00289
							737.5	0.00113	0.00296
							738	0.00114	0.00304
							738.5	0.00111	0.00298
							739	0.00107	0.00287
							739.5	0.00108	0.00284
							740	0.0011	0.00284
							740.5	0.00109	0.00276
							741	0.00108	0.00277
							741.5	0.00111	0.00282
							742	0.00108	0.00278
							742.5	0.00106	0.00269
							743	0.00108	0.0027
							743.5	0.0011	0.00275
							744	0.00112	0.00272
							744.5	0.00111	0.00272
							745	0.00111	0.00276
							745.5	0.0011	0.00276
							746	0.0011	0.00275
							746.5	0.00107	0.00277
							747	0.00107	0.00278
							747.5	0.00104	0.0027
							748	0.00099486	0.0027
							748.5	0.00101	0.00271
							749	0.00101	0.0026
							749.5	0.00101	0.00253
							750	0.00104	0.00259
							750.5	0.00105	0.0025
							751	0.000994813	0.00238
							751.5	0.000951647	0.00246
							752	0.000999311	0.00257
							752.5	0.00098207	0.00258
							753	0.000982953	0.00259
							753.5	0.001	0.00264
							754	0.000982655	0.0026
							754.5	0.000903427	0.00251
							755	0.000890571	0.00244
							755.5	0.000897258	0.00243
							756	0.00093758	0.00252
							756.5	0.000972202	0.00248
							757	0.000971081	0.00244
							757.5	0.000982526	0.00246
							758	0.000975521	0.00244
							758.5	0.000916279	0.00232
							759	0.000857571	0.00228
							759.5	0.000877718	0.00227
							760	0.000876141	0.00223
							760.5	0.000885754	0.00227
							761	0.000891715	0.00227
							761.5	0.000956855	0.00234
							762	0.000966776	0.00236
							762.5	0.000944931	0.00242
							763	0.000950628	0.00238
							763.5	0.000968125	0.00243
							764	0.00096685	0.00243
							764.5	0.000982315	0.00241
							765	0.000993519	0.00235
							765.5	0.000960756	0.00233
							766	0.000910054	0.00225
							766.5	0.000909109	0.00223
							767	0.000903765	0.00226
							767.5	0.000879097	0.00226
							768	0.000897704	0.0023
							768.5	0.000960254	0.00233
							769	0.000950877	0.00232
							769.5	0.000934467	0.00233
							770	0.000965659	0.00233
							770.5	0.000952924	0.00227
							771	0.00095607	0.00228
							771.5	0.000926195	0.00223
							772	0.000946603	0.0022
							772.5	0.000915146	0.00222
							773	0.000895835	0.0022
							773.5	0.000868406	0.00217
							774	0.000898183	0.0022
							774.5	0.000851514	0.00214
							775	0.000871776	0.0021
							775.5	0.000878825	0.00208
							776	0.000857264	0.00206
							776.5	0.000852021	0.00205
							777	0.000855349	0.00205
							777.5	0.000818484	0.00203
							778	0.000817913	0.00203
							778.5	0.000819977	0.00205
							779	0.000796015	0.00206
							779.5	0.000777917	0.00202
							780	0.000805365	0.00205
							780.5	0.000793856	0.00207
							781	0.000760674	0.00197
							781.5	0.000771717	0.002
							782	0.000788771	0.00201
							782.5	0.000769011	0.002
							783	0.000787514	0.00205
							783.5	0.00082997	0.00215
							784	0.000830551	0.00214
							784.5	0.000837154	0.00222
							785	0.000836952	0.0022
							785.5	0.000855805	0.00218
							786	0.000849893	0.00216
							786.5	0.000831923	0.00206
							787	0.000819379	0.00197
							787.5	0.000813904	0.00199
							788	0.000758631	0.00196
							788.5	0.000742998	0.00194
							789	0.000734765	0.00192
							789.5	0.000697305	0.00191
							790	0.000722538	0.00189
							790.5	0.000734276	0.00184
							791	0.000722121	0.00181
							791.5	0.000682601	0.00177
							792	0.000725234	0.0018
							792.5	0.000691244	0.00182
							793	0.000706653	0.00182
							793.5	0.000749791	0.00183
							794	0.000803296	0.00186
							794.5	0.000762686	0.00181
							795	0.00077879	0.0018
							795.5	0.00078119	0.00181
							796	0.000736285	0.00178
							796.5	0.000757959	0.00184
							797	0.000783345	0.00193
							797.5	0.000774017	0.0019
							798	0.000762755	0.00193
							798.5	0.000764994	0.00197
							799	0.000707347	0.00195
							799.5	0.00068234	0.00191
							800	0.000661106	0.00191

## Sheet: Figure 4
			GCN	ACN	KCN	AKCN			GCN		CAN		KCN		AKCN			GCN	ACN	KCN	AKCN			GCN		AKCN
	a	Time	Current				b	Zreal	Zimag	Zreal	Zimag	Zreal	Zimag	Zreal	Zimag	c	Time	Current	Current	Current	Current	d	Time	E	Time	E
		1	32.266	24.4523	32.4808	18.9066		111.757	0.06987	139.131	0.09867	110.61	0.10561	129.167	0.06865		0	18.1833	17.9031	18.4837	18.1539		1	0.566	1	0.567
		2	31.4775	23.6243	30.6184	18.3342		111.757	0.11165	139.131	0.15767	110.61	0.16876	129.167	0.1097		1	18.1767	17.502	18.5866	17.9487		2	0.566	2	0.567
		3	30.7285	22.9741	29.9974	17.8953		111.757	0.17837	139.131	0.2519	110.61	0.26962	129.167	0.17527		2	18.1505	17.2175	18.6656	17.7652		3	0.566	3	0.567
		4	30.137	22.4416	29.7313	17.4183		111.757	0.28506	139.132	0.40256	110.611	0.43087	129.167	0.2801		3	18.1047	17.0499	18.7207	17.6034		4	0.566	4	0.567
		5	29.388	21.9687	28.4004	17.0939		111.758	0.45546	139.135	0.64316	110.613	0.68841	129.168	0.44754		4	18.0393	16.9989	18.752	17.4633		5	0.566	5	0.567
		6	29.0332	21.5547	27.3362	16.7123		111.758	0.72771	139.142	1.02746	110.619	1.09981	129.168	0.71505		5	17.9543	17.0646	18.7594	17.3449		6	0.566	6	0.567
		7	28.56	21.0226	26.8929	16.407		111.759	1.16272	139.159	1.64101	110.634	1.7568	129.169	1.14248		6	17.5199	17.303	18.9549	17.1498		7	0.566	7	0.567
		8	28.1657	20.6086	26.0942	16.1207		111.761	1.85767	139.203	2.6193	110.671	2.8051	129.172	1.82533		7	17.6505	17.6187	18.7806	17.3802		8	0.566	8	0.567
		9	27.8505	20.1946	25.5621	15.8155		111.766	2.96796	139.314	4.1745	110.765	4.47455	129.179	2.91625		8	17.4183	18.0816	18.5356	17.2659		9	0.566	9	0.567
		10	27.6532	20.3127	24.3201	15.5865		111.779	4.74286	139.593	6.6297	111.002	7.12182	129.197	4.66008		9	18.2078	18.4355	18.4459	17.3038		10	0.566	10	0.567
		11	26.9833	19.8987	24.9411	15.3385		111.813	7.57795	140.273	10.4321	111.59	11.266	129.244	7.44508		10	18.278	18.6531	18.293	17.3965		11	0.566	11	0.567
		12	26.7072	19.4851	23.9657	15.1477		111.9	12.1046	141.822	16.0794	112.979	17.5695	129.363	11.8898		11	18.461	18.6513	18.2409	17.1531		12	0.566	12	0.567
		13	26.5495	19.3666	23.3447	14.9568		112.119	19.3228	144.873	23.8353	115.927	26.6052	129.665	18.9699		12	18.9157	18.6528	18.3367	17.1612		13	0.566	13	0.567
		14	26.1947	19.0118	22.7237	14.7088		112.674	30.8105	149.462	33.6332	120.992	38.496	130.423	30.2074		13	18.5384	18.4855	18.2902	17.4139		14	0.566	14	0.567
		15	25.8397	19.2485	22.1916	14.537		114.053	48.9933	154.185	46.4622	127.19	53.7108	132.285	47.8795		14	17.8854	17.949	18.4081	17.3942		15	0.566	15	0.567
		16	25.6032	18.5978	21.3045	14.3653		117.332	77.3168	157.514	66.1554	132.315	75.6598	136.591	75.0151		15	17.9172	17.4236	18.0993	17.3554		16	0.566	16	0.567
		17	25.3272	18.5978	21.1268	14.2508		124.433	120.264	159.409	98.9916	135.54	111.505	145.388	115.12		16	17.6076	17.6666	18.4169	17.5044		17	0.566	17	0.567
		18	25.2485	18.3612	19.5304	14.0028		137.096	182.895	160.674	153.383	137.745	171.1	159.677	172.071		17	18.4401	17.8414	18.3356	17.6956		18	0.566	18	0.567
		19	24.9725	18.3023	20.2397	13.8692		153.761	273.503	162.294	241.904	140.482	268.583	177.174	254.523		18	18.2276	17.8253	18.4487	17.5408		19	0.566	19	0.567
		20	24.657	17.8883	16.1936	13.6784		169.998	411.707	165.761	384.491	146.238	425.991	196.598	382.864		19	18.7882	17.8938	18.4722	17.709		20	0.566	20	0.567
		21	24.5783	18.1246	15.3201	13.5639		185.91	633.66	174.344	612.962	160.424	678.317	225.986	590.143		20	18.9773	18.0166	18.3882	17.7833		21	0.566	21	0.567
		22	24.2235	17.4743	15.3201	13.4684		210.369	993.516	196.13	977.901	196.355	1080.74	289.196	921.938		21	18.809	18.1639	18.472	17.7464		22	0.566	22	0.566
		23	24.184	17.4743	15.3201	13.3349		264.802	1572.19	251.556	1558.9	287.438	1718.25	441.524	1437.05		22	18.3499	18.4321	18.361	17.588		23	0.562	23	0.558
		24	23.987	17.2377	19.1755	13.1631		399.44	2491.9	391.955	2477.21	516.096	2712.84	804.189	2188		23	18.2516	18.8006	18.2115	17.7254		24	0.556	24	0.55
		25	23.987	17.0011	18.9983	13.0487		735.817	3927.71	743.495	3904.38	1075.99	4208.27	1597.21	3135.16		24	17.7822	19.1351	18.113	17.5896		25	0.548	25	0.543
		26	23.711	16.883	18.0223	12.9342		1559.47	6087.34	1601.05	6035.28	2370.51	6264.1	3040.52	3972.37		25	18.6032	19.1411	18.0013	17.4499		26	0.542	26	0.536
		27	23.5138	16.7056	18.6433	12.8197		3455.03	9037.86	3554.71	8898.61	4989.51	8517.44	4952.58	4153.02		26	18.3594	19.1506	18.3081	17.5615		27	0.534	27	0.53
		28	23.2772	16.4097	18.4656	12.7053		7263.33	12232	7397.1	11875	9109.36	9857.93	6649.1	3525.35		27	18.6784	18.7971	18.0979	17.4423		28	0.528	28	0.525
		29	23.159	16.469	18.9094	12.6289		13191.3	14059.1	13167.6	13356.6	13583.8	9245.36	7697.16	2564.03		28	18.7033	18.3964	18.3418	17.3299		29	0.522	29	0.52
		30	23.1985	16.1731	17.9335	12.4572											29	18.6176	18.2532	18.3278	17.3262		30	0.516	30	0.515
		31	23.0802	15.9957	17.9335	12.3809											30	18.3553	18.1118	18.3532	17.5956		31	0.512	31	0.51
		32	22.9225	15.8776	18.0223	12.2473											31	18.3088	17.9206	18.3113	17.5529		32	0.506	32	0.506
		33	22.686	15.641	18.1112	12.19											32	17.5472	17.8532	18.3272	17.4206		33	0.502	33	0.501
		34	22.6465	15.5821	17.9335	12.0946											33	18.2122	17.7372	18.5851	17.6084		34	0.498	34	0.498
		35	22.4887	15.2862	17.4902	11.942											34	18.0502	17.5528	18.5462	17.6258		35	0.494	35	0.494
		36	22.41	15.0496	18.0223	11.9038											35	18.5081	17.5298	18.6968	17.5579		36	0.49	36	0.49
		37	22.2918	14.9907	17.0464	11.7702											36	18.6868	17.2483	18.6306	17.5594		37	0.486	37	0.487
		38	21.9763	15.0496	12.7005	11.6939											37	18.6384	17.0811	18.4301	17.653		38	0.484	38	0.484
		39	21.8975	14.813	12.7005	11.5985											38	18.3347	17.3899	18.5141	17.5995		39	0.48	39	0.481
		40	21.9763	14.5767	12.7005	11.5412											39	18.4759	17.714	18.2142	17.6105		40	0.478	40	0.478
		41	21.4638	14.3993	11.827	11.4268											40	18.1648	17.838	18.321	17.4845		41	0.476	41	0.475
		42	21.385	14.3401	15.7161	11.3696											41	18.6292	17.8195	18.1298	17.1203		42	0.474	42	0.473
		43	21.2667	14.3993	68.8498	11.2932											42	17.8386	17.9255	18.3201	17.1029		43	0.47	43	0.47
		44	21.109	14.222	178.932	171.958											43	18.5077	18.1423	18.5506	17.3134		44	0.468	44	0.468
		45	20.9513	13.9853	182.658	358.115											44	18.123	18.2796	18.443	17.4944		45	0.466	45	0.465
		46	48.9817	54.6117	183.722	357.928											45	18.5564	18.5444	18.635	17.4684		46	0.466	46	0.463
		47	85.3702	120.903	183.367	357.928											46	18.8605	18.3272	18.4504	17.4684		47	0.464	47	0.461
		48	84.6607	122.204	182.658	358.304											47	18.3059	17.9149	18.4513	17.7509		48	0.462	48	0.459
		49	83.8722	122.145	182.48	358.491											48	17.713	17.7454	18.3871	17.6854		49	0.46	49	0.457
		50	83.4385	121.613	182.214	358.679											49	18.2912	17.6517	18.105	17.7541		50	0.46	50	0.456
		51	82.9655	121.022	181.771	358.679											50	17.4473	17.534	18.3462	17.4254		51	0.458	51	0.454
		52	82.926	120.785	181.327	358.867											51	18.0314	17.4642	17.9336	17.1156		52	0.458	52	0.452
		53	82.65	120.608	181.416	358.679											52	17.3048	17.4679	18.2577	17.2254		53	0.456	53	0.45
		54	82.453	120.194	180.795	358.679											53	17.92	17.4892	18.4615	17.3829		54	0.456	54	0.449
		55	82.2952	120.135	180.174	358.491											54	17.8417	17.3473	18.8222	17.3222		55	0.454	55	0.448
		56	82.0588	119.484	179.73	358.304											55	18.2137	17.4802	19.3623	17.1651		56	0.454	56	0.446
		57	82.0588	119.484	176.018	358.116											56	17.8544	17.9222	19.4801	17.2326		57	0.452	57	0.445
		58	81.901	119.189	176.892	358.116											57	18.0318	18.1532	19.692	17.5767		58	0.452	58	0.443
		59	81.7433	118.834	175.145	357.74											58	17.6132	18.3078	19.5244	17.6543		59	0.452	59	0.442
		60	81.6645	118.775	176.018	357.74											59	18.2388	18.7129	19.3087	17.8053		60	0.45	60	0.441
		61	81.625	118.479	178.843	357.552											60	17.6063	18.9965	19.0866	17.7492		61	0.45	61	0.44
		62	81.4673	117.947	178.666	357.176											61	18.4826	18.808	18.3917	17.4798		62	0.45	62	0.439
		63	81.1912	118.065	178.222	357.176											62	18.1284	18.3679	18.4696	17.5649		63	0.448	63	0.438
		64	81.2703	117.71	177.779	356.988											63	18.3672	18.0562	18.1174	17.559		64	0.448	64	0.437
		65	80.9942	117.592	177.424	356.801											64	18.5537	17.8378	18.1203	17.1764		65	0.448	65	0.436
		66	80.9153	117.414	177.601	356.425											65	18.6541	17.827	18.1164	17.0046		66	0.448	66	0.435
		67	80.6787	117.06	177.779	356.425											66	18.3639	17.8615	18.05	17.2051		67	0.448	67	0.434
		68	80.6787	117.119	177.512	356.237											67	19.0347	17.7157	18.1203	17.6028		68	0.446	68	0.433
		69	80.3635	116.705	176.98	356.049											68	18.5	17.3456	17.973	17.6517		69	0.446	69	0.432
		70	80.324	116.705	177.069	355.861											69	18.9888	17.2125	18.1735	17.7402		70	0.446	70	0.431
		71	80.3635	116.35	176.98	355.861											70	18.2818	17.2129	18.2272	17.9219		71	0.446	71	0.43
		72	80.0085	116.232	176.892	356.237											71	18.3715	17.2552	18.1276	17.8104		72	0.446	72	0.429
		73	79.8902	115.877	175.206	355.861											72	17.9073	17.6952	18.3387	17.7471		73	0.444	73	0.429
		74	79.6933	115.581	176.271	355.673											73	17.7836	18.2865	18.0883	17.79		74	0.444	74	0.428
		75	79.8115	115.404	175.827	355.486											74	17.7237	18.5359	18.1554	17.5007		75	0.444	75	0.427
		76	79.5355	115.226	175.65	355.298											75	18.1162	18.5907	18.0753	17.3688		76	0.444	76	0.427
		77	79.3778	114.812	175.65	355.11											76	17.9727	18.3271	18.2584	17.5229		77	0.444	77	0.426
		78	79.299	114.458	174.851	355.11											77	18.1912	17.9369	18.2495	17.6672		78	0.444	78	0.425
		79	78.9835	114.399	174.408	354.922											78	17.7749	17.5035	18.1191	17.6644		79	0.444	79	0.424
		80	79.023	114.221	174.674	354.922											79	18.4864	17.3265	18.3052	17.6545		80	0.444	80	0.424
		81	78.7075	114.28	174.053	354.734											80	17.96	17.5557	18.2791	17.8038		81	0.444	81	0.423
		82	78.5105	113.925	174.053	354.546											81	17.8067	17.9732	18.2437	17.6327		82	0.442	82	0.423
		83	78.3132	113.748	172.989	354.546											82	17.9002	18.4404	18.3846	17.5235		83	0.442	83	0.422
		84	78.274	113.748	173.166	354.546											83	18.1221	18.6406	18.1827	17.5511		84	0.442	84	0.422
		85	77.998	113.571	173.432	354.358											84	17.8787	18.5195	18.2608	17.186		85	0.442	85	0.421
		86	77.998	113.334	173.344	354.358											85	18.3045	18.1455	18.1321	16.9242		86	0.442	86	0.421
		87	77.722	113.216	173.432	354.171											86	17.7625	17.8552	18.2023	17.0312		87	0.442	87	0.42
		88	77.4855	112.979	172.9	353.983											87	18.0981	17.5248	18.0969	17.2947		88	0.442	88	0.42
		89	77.7615	112.683	172.457	353.983											88	17.8824	17.174	17.8916	17.4641		89	0.442	89	0.419
		90	77.3277	112.743	171.836	353.983											89	18.1765	17.1037	18.0619	17.5222		90	0.44	90	0.419
		91	77.0517	112.565	171.924	353.795											90	17.8505	17.2662	18.0502	17.8259		91	0.44	91	0.418
		92	76.894	112.625	171.481	353.795											91	17.8745	17.5823	18.3027	17.8594		92	0.44	92	0.418
		93	76.8547	112.211	159.24	353.607											92	17.792	17.8975	18.4714	17.8005		93	0.44	93	0.417
		94	76.6575	110.555	44.8108	47.3799											93	17.998	18.2302	18.4947	17.7346		94	0.44	94	0.417
		95	76.421	109.727	34.6988	28.4051											94	17.6843	18.3352	18.7317	17.5277		95	0.44	95	0.416
		96	74.6863	103.577	31.5054	24.4598											95	18.2138	18.2195	18.5586	17.3072		96	0.44	96	0.416
		97	31.241	29.9521	29.3764	22.2055											96	17.7176	18.2451	18.62	17.2928		97	0.44	97	0.416
		98	27.5745	23.5062	26.9813	20.9484											97	18.18	17.9532	18.6904	17.481		98	0.44	98	0.415
		99	25.9187	21.3773	25.8281	19.918											98	18.1257	17.386	18.6312	17.5218		99	0.44	99	0.415
		100	24.657	19.6032	25.0299	19.0783											99	18.1329	16.9775	19.0293	17.5226		100	0.44	100	0.414
		101	24.0658	18.8345	23.8768	18.3914											100	18.0092	17.0195	18.9921	17.7075		101	0.438	101	0.414
		102	23.356	18.0657	23.5219	17.8572											101	18.4003	17.0003	19.1729	17.7702		102	0.438	102	0.414
		103	22.686	17.5336	22.1916	17.342											102	17.9458	17.1396	19.2353	17.6175		103	0.438	103	0.413
		104	22.331	17.2377	21.5706	16.9412											103	18.3636	17.5801	19.1	17.7239		104	0.438	104	0.413
		105	21.7398	16.7056	21.3928	16.5596											104	18.2965	17.8765	19.3075	17.5224		105	0.438	105	0.413
		106	21.3455	16.3508	21.3045	16.2162											105	18.3395	17.8503	18.9645	17.2926		106	0.438	106	0.412
		107	20.9907	16.055	20.4174	15.9109											106	17.7657	17.8062	19.0394	17.3187		107	0.438	107	0.412
		108	20.7147	15.4636	20.5058	15.5865											107	18.2998	17.7833	18.8198	17.4166		108	0.438	108	0.412
		109	20.4387	15.1681	19.6187	15.3194											108	18.08	17.5377	18.7569	17.3434		109	0.438	109	0.411
		110	20.0445	14.7541	19.7076	15.1094											109	18.3852	17.2841	18.7707	17.1873		110	0.438	110	0.411
		111	19.808	14.5767	19.4415	14.8614											110	17.9089	17.5144	18.3647	17.3874		111	0.436	111	0.411
		112	19.6107	14.222	19.2643	14.6516											111	18.3332	17.2168	18.3591	17.5718		112	0.436	112	0.41
		113	19.453	14.1627	19.0866	14.4035											112	18.1507	17.1889	18.3796	17.4063		113	0.436	113	0.41
		114	18.98	13.6306	18.4656	14.2317											113	18.3269	17.433	18.2897	17.4851		114	0.436	114	0.41
		115	18.9405	13.3347	14.4471	14.06											114	17.7372	17.4418	18.757	17.2986		115	0.436	115	0.41
		116	18.783	12.8615	13.5735	13.8692											115	17.7541	17.1915	18.6517	17.2817		116	0.436	116	0.409
		117	18.507	12.8615	13.5735	13.7356											116	17.4854	17.2315	18.6708	17.4225		117	0.436	117	0.409
		118	18.4675	12.4478	13.5735	13.5639											117	18.192	17.1886	18.6035	17.4993		118	0.436	118	0.409
		119	18.3493	12.152	16.8692	13.4303											118	18.0331	17.1075	18.8423	17.3856		119	0.436	119	0.408
		120	18.1127	12.0338	16.4254	13.2586											119	18.3728	17.1743	18.7914	17.2432		120	0.436	120	0.408
		121	18.1127	11.6791	16.1593	13.1441											120	18.0212	17.4825	18.6663	17.3877		121	0.436	121	0.408
		122	17.7972	11.6791	15.7161	12.9914											121	18.6341	17.2977	19.0784	17.3414		122	0.434	122	0.408
		123	17.8762	11.5606	15.3611	12.877											122	18.1668	17.4624	19.3933	17.1718		123	0.434	123	0.407
		124	17.758	11.8565	14.7401	12.7434											123	18.156	17.6672	19.5627	17.2839		124	0.434	124	0.407
		125	17.482	11.5013	13.7642	12.5907											124	17.7842	17.8482	19.8415	17.168		125	0.434	125	0.407
		126	17.482	11.3832	13.6759	12.4953											125	18.3667	18.1229	19.4629	17.1211		126	0.434	126	0.407
		127	17.2847	11.3832	13.8531	12.3999											126	18.2035	18.4907	19.1669	17.3078		127	0.434	127	0.406
		128	17.1665	11.2058	13.6759	12.209											127	18.4722	18.7431	18.9784	17.5907		128	0.434	128	0.406
		129	16.8905	11.2651	12.345	12.1518											128	18.256	19.2726	18.8889	17.6368		129	0.434	129	0.406
		130	16.9695	10.91	9.20683	12.0756											129	18.4498	19.4723	18.6082	17.6346		130	0.434	130	0.406
		131	16.8513	11.324	8.33327	11.9801											130	18.2878	19.4298	18.3982	17.8254		131	0.434	131	0.405
		132	16.6145	10.91	8.33327	11.8657											131	18.7871	19.181	18.7357	17.7854		132	0.432	132	0.405
		133	16.654	10.9692	8.33327	11.7702											132	18.3122	18.8068	18.6686	17.5921		133	0.432	133	0.405
		134	16.5753	10.9692	13.0549	11.6748											133	18.8375	18.281	18.6597	17.631		134	0.432	134	0.405
		135	16.2598	10.7326	12.345	11.5412											134	18.8222	17.9883	18.4336	17.6095		135	0.432	135	0.405
		136	16.2203	10.7918	12.6999	11.484											135	18.782	17.7967	18.2877	17.6925		136	0.432	136	0.404
		137	19.7685	10.5552	12.4339	11.3504											136	18.192	17.869	18.4141	17.6366		137	0.432	137	0.404
		138	17.127	10.4371	12.1678	11.2932											137	18.2674	18.1832	18.3672	17.7251		138	0.432	138	0.404
		139	16.8513	10.2005	12.7888	11.1979											138	17.7768	18.7366	18.4006	17.7718		139	0.432	139	0.404
		140	16.378	10.3778	12.6999	11.1215											139	18.4682	18.8766	18.4593	17.7003		140	0.432	140	0.403
		141	16.181	10.0823	13.2321	11.007											140	18.0506	18.8503	18.3343	17.6372		141	0.432	141	0.403
		142	15.8655	9.54984	12.6999	10.9498											141	18.687	18.8291	18.601	17.5565		142	0.432	142	0.403
		143	15.7078	9.78647	67.722	10.9498											142	18.7659	18.6714	18.5919	17.4172		143	0.432	143	0.403
		144	15.629	9.66834	165.538	352.39											143	18.7865	18.5225	18.6573	17.4132		144	0.43	144	0.403
		145	15.4317	9.19509	169.032	351.352											144	18.5372	18.4643	18.5618	17.5876		145	0.43	145	0.402
		146	33.1728	46.9831	170.778	351.165											145	18.502	18.2911	18.4599	17.5862		146	0.43	146	0.402
		147	72.5968	110.673	173.787	351.352											146	17.7438	18.4084	18.7698	17.3595		147	0.43	147	0.402
		148	71.966	112.625	173.61	351.54											147	18.3928	18.3805	18.6781	17.2646		148	0.43	148	0.402
		149	71.3353	111.856	173.344	351.728											148	17.6418	18.311	18.8475	17.3057		149	0.43	149	0.402
		150	70.941	111.797	173.432	351.728											149	18.3051	18.1523	18.9366	17.415		150	0.43	150	0.401
		151	70.6257	111.087	172.723	351.728											150	18.1898	18.019	18.8085	17.4239		151	0.43	151	0.401
		152	70.389	110.614	172.545	351.728											151	18.3525	18.1727	19.1099	17.6136		152	0.43	152	0.401
		153	70.3498	110.318	171.481	351.54											152	18.0995	18.5627	19.0719	17.7851		153	0.43	153	0.39981
		154	70.0738	110.082	171.836	351.352											153	17.9431	18.8643	18.9079	17.6407		154	0.43	154	0.39981
		155	70.0343	109.904	171.304	351.165											154	17.7551	18.9858	18.6898	17.6301		155	0.43	155	0.39981
		156	69.9555	109.727	171.126	351.165											155	18.3812	18.7477	18.3022	17.6115		156	0.428	156	0.39981
		157	70.0343	109.727	168.158	350.789											156	17.7179	18.4416	18.5813	17.6269		157	0.428	157	0.39981
		158	69.8765	109.194	167.285	350.601											157	18.6229	17.868	18.3146	17.4143		158	0.428	158	0.39981
		159	69.64	109.372	167.285	350.413											158	18.5909	17.4128	18.4371	17.3608		159	0.428	159	0.39881
		160	69.8765	108.722	168.158	350.225											159	18.6678	17.2031	18.3823	17.4235		160	0.428	160	0.39881
		161	69.6795	108.899	170.86	350.037											160	18.0433	17.3709	18.5296	17.4815		161	0.428	161	0.39881
		162	69.64	108.78	171.392	349.849											161	18.0927	17.7143	18.7332	17.7402		162	0.428	162	0.39881
		163	69.6008	108.722	170.417	349.474											162	17.5695	18.3723	18.7325	18.1445		163	0.428	163	0.39881
		164	69.6795	108.722	170.505	349.286											163	18.0738	19.0727	18.8638	18.3542		164	0.428	164	0.39881
		165	69.3247	108.426	170.505	349.286											164	17.6102	19.3319	19.0356	18.4499		165	0.428	165	0.39881
		166	69.5217	108.426	170.417	349.098											165	18.3026	19.0944	19.2313	18.4598		166	0.428	166	0.39881
		167	69.364	108.248	171.126	348.91											166	18.3029	18.875	19.553	18.2688		167	0.428	167	0.39781
		168	69.2853	107.953	170.417	348.722											167	18.7629	18.631	19.4676	17.8895		168	0.428	168	0.39781
		169	69.2853	108.366	170.594	348.534											168	18.601	18.3148	19.583	17.5837		169	0.428	169	0.39781
		170	69.3247	107.894	170.594	348.534											169	18.2823	17.894	19.4091	17.4141		170	0.428	170	0.39781
		171	69.4035	107.657	170.86	348.347											170	17.5311	17.8093	19.5566	17.5723		171	0.426	171	0.39781
		172	69.2853	107.598	170.062	348.159											171	18.2306	17.8093	19.3953	17.9622		172	0.426	172	0.39781
		173	69.1275	107.302	170.594	348.159											172	17.7328	17.7457	19.2932	18.4137		173	0.426	173	0.39781
		174	69.2065	107.48	170.328	347.971											173	17.9633	17.7195	19.4665	18.5897		174	0.426	174	0.39681
		175	68.9305	107.598	170.239	347.971											174	17.5814	17.7095	19.6874	18.4157		175	0.426	175	0.39681
		176	68.8515	107.066	169.973	347.783											175	18.3921	17.6315	19.5322	18.1349		176	0.426	176	0.39681
		177	68.891	107.125	169.796	347.783											176	17.984	17.6252	19.4926	17.8854		177	0.426	177	0.39681
		178	69.0487	107.243	169.086	347.595											177	18.1014	17.596	19.1808	17.7699		178	0.426	178	0.39681
		179	68.6545	107.066	169.796	347.595											178	17.8355	17.3937	19.1539	17.7946		179	0.426	179	0.39681
		180	68.8123	107.066	168.908	347.407											179	18.4079	17.1539	18.8926	17.9958		180	0.426	180	0.39681
		181	68.7728	106.77	169.175	347.219											180	17.9537	17.0956	19.19	18.2826		181	0.426	181	0.39681
		182	68.694	106.593	168.908	347.219											181	18.5431	17.2672	19.2659	18.4201		182	0.426	182	0.39681
		183	68.615	106.593	168.199	347.219											182	18.471	17.3816	19.5668	18.3079		183	0.426	183	0.39581
		184	68.5362	106.474	168.82	347.219											183	18.6076	17.5015	19.9683	18.0275		184	0.426	184	0.39581
		185	68.5755	106.238	168.376	347.031											184	18.4385	17.7433	19.9728	17.7967		185	0.426	185	0.39581
		186	68.2998	106.356	168.287	347.031											185	18.9404	17.6585	19.7281	17.7061		186	0.426	186	0.39581
		187	68.418	106.238	168.021	347.031											186	18.3794	17.4674	19.6802	17.7447		187	0.424	187	0.39581
		188	68.2207	106.06	168.554	347.031											187	19.0633	17.4112	19.2394	17.8772		188	0.424	188	0.39581
		189	68.063	106.179	167.4	346.844											188	18.4856	17.3474	19.2628	18.0948		189	0.424	189	0.39581
		190	67.9843	106.179	167.933	346.656											189	18.9153	17.457	18.913	18.1802		190	0.424	190	0.39581
		191	67.866	105.765	168.465	346.656											190	18.6591	17.6676	18.9148	18.0218		191	0.424	191	0.39581
		192	67.9447	105.705	167.933	346.656											191	18.7063	18.2978	18.9001	17.6784		192	0.424	192	0.39481
		193	67.7477	105.883	157.022	346.468											192	18.4328	18.7782	18.7931	17.2848		193	0.424	193	0.39481
		194	67.4718	105.765	43.6577	39.8652											193	18.5809	18.7527	18.617	17.09		194	0.424	194	0.39481
		195	67.59	103.695	34.521	27.2779											194	17.8853	18.4409	18.5151	17.1416		195	0.424	195	0.39481
		196	66.092	73.5946	30.5295	23.7084											195	18.5006	17.9008	18.6222	17.3802		196	0.424	196	0.39481
		197	26.234	24.6297	27.9572	21.6418											196	17.8918	17.3196	18.6194	17.7555		197	0.424	197	0.39481
		198	23.1195	20.1353	22.3074	20.414											197	18.5683	17.1115	18.7059	18.0136		198	0.424	198	0.39481
		199	21.7793	17.8883	21.4339	19.4027											198	18.4175	17.1876	19.0696	17.9374		199	0.424	199	0.39481
		200	20.5175	16.883	20.5603	18.6395											199	18.5166	17.236	18.9266	17.8884		200	0.424	200	0.39481
		201	19.729	15.8776	18.8138	18.0098											200	18.2929	17.2058	18.8673	17.9488		201	0.424	201	0.39481
		202	19.4138	15.641	21.7478	17.4756											201	18.5219	17.5086	18.8827	18.1393		202	0.422	202	0.39481
		203	18.6648	14.5175	21.0385	16.9795											202	18.2001	17.8885	18.6762	18.3472		203	0.422	203	0.39481
		204	18.3098	14.222	20.2397	16.5787											203	18.834	18.1972	18.571	18.6882		204	0.422	204	0.39381
		205	17.9155	13.808	19.4415	16.178											204	18.1518	18.5347	18.6134	19.2566		205	0.422	205	0.39381
		206	17.679	13.0981	18.8205	15.8537											205	18.694	18.8053	18.5735	19.8228		206	0.422	206	0.39381
		207	17.2452	13.1573	18.4656	15.5102											206	18.6581	18.8141	18.6731	20.0452		207	0.422	207	0.39381
		208	17.0087	12.566	17.9335	15.2812											207	19.1458	18.8621	18.7968	19.7951		208	0.422	208	0.39381
		209	16.654	12.3293	17.4902	15.0141											208	18.9429	18.6439	19.0311	19.3031		209	0.422	209	0.39381
		210	16.4175	12.0338	17.1353	14.8041											209	18.8157	17.9994	18.8757	19.1004		210	0.422	210	0.39381
		211	16.2203	11.7972	16.071	14.5943											210	18.3915	17.4109	18.747	19.0413		211	0.422	211	0.39381
		212	16.0233	11.4425	15.6272	14.3844											211	19.1187	16.9808	18.6057	19.1625		212	0.422	212	0.39381
		213	15.905	11.2651	14.829	14.1555											212	18.5288	16.8672	18.2039	19.4839		213	0.422	213	0.39381
		214	15.7078	11.0285	14.3852	13.9264											213	18.8523	17.5726	18.3633	19.8253		214	0.422	214	0.39381
		215	15.353	10.6737	13.7642	13.7738											214	18.5005	18.398	18.5635	20.0566		215	0.422	215	0.39381
		216	15.3135	10.2597	13.4098	13.6402											215	18.5457	19.3137	18.775	20.0859		216	0.422	216	0.39281
		217	15.156	10.4963	9.20683	13.4684											216	18.1319	20.0834	19.247	19.7719		217	0.422	217	0.39281
		218	14.9192	10.0231	9.20683	13.2967											217	18.6103	20.8339	19.5209	19.4582		218	0.422	218	0.39281
		219	14.9983	10.319	9.20683	13.1441											218	18.6101	21.251	20.2809	19.321		219	0.422	219	0.39281
		220	14.6435	9.96384	9.20683	12.9914											219	19.6758	21.5775	20.629	19.3733		220	0.422	220	0.39281
		221	14.604	9.84572	12.8777	12.8578											220	19.66	21.756	20.865	19.7021		221	0.422	221	0.39281
		222	14.4857	9.90497	12.8777	12.7243											221	20.8651	21.6154	21.0917	20.1558		222	0.422	222	0.39281
		223	14.4857	9.66834	12.8777	12.5907											222	20.9877	21.4047	20.8937	20.4906		223	0.422	223	0.39281
		224	14.1702	9.54984	12.8777	12.4762											223	21.1935	21.337	21.2468	20.4957		224	0.422	224	0.39281
		225	13.9733	9.49097	12.8777	12.3618											224	21.0543	21.4317	21.122	20.3113		225	0.42	225	0.39281
		226	13.855	9.37247	12.345	12.2854											225	20.8597	21.6874	21.0708	20.1294		226	0.42	226	0.39281
		227	13.776	9.31359	12.345	12.1328											226	19.9802	21.7902	21.1274	20.0132		227	0.42	227	0.39281
		228	13.776	9.49097	12.5228	12.0565											227	20.8567	22.1555	21.1422	20.0581		228	0.42	228	0.39281
		229	13.6182	9.19509	12.2567	11.961											228	20.3474	22.1073	21.4534	20.3201		229	0.42	229	0.39281
		230	13.3818	9.13622	12.4339	11.8465											229	21.1725	21.8996	21.3342	20.6643		230	0.42	230	0.39281
		231	13.3425	9.25434	12.1678	11.7129											230	21.2572	21.5935	21.1213	20.9532		231	0.42	231	0.39281
		232	13.4608	8.95884	12.6111	11.6557											231	21.6895	21.1127	21.3312	20.8645		232	0.42	232	0.39181
		233	13.1058	9.25434	12.079	11.5985											232	21.2017	20.4679	21.033	20.4648		233	0.42	233	0.39181
		234	12.9482	9.19509	11.6357	11.484											233	21.0196	20.2591	21.2754	20.1033		234	0.42	234	0.39181
		235	12.9087	9.19509	11.8129	11.4077											234	20.5845	20.5466	21.1799	19.9355		235	0.42	235	0.39181
		236	12.83	9.19509	11.6357	11.2932											235	20.8893	20.6434	21.3774	19.98		236	0.42	236	0.39181
		237	12.751	8.78109	8.33327	11.236											236	20.051	20.678	21.2695	20.1801		237	0.42	237	0.39181
		238	12.3963	8.60372	6.5867	11.1215											237	20.8163	21.1521	21.0786	20.5936		238	0.42	238	0.39181
		239	12.3567	8.42634	7.46027	11.0643											238	20.2944	21.2804	21.2507	21.1547		239	0.42	239	0.39181
		240	12.3963	8.36747	7.46027	10.9879											239	20.8653	21.4849	21.1126	21.521		240	0.42	240	0.39181
		241	12.2385	8.07159	10.7486	10.9116											240	21.3247	21.7034	21.1319	21.5994		241	0.42	241	0.39181
		242	12.0415	7.53947	10.4826	10.8352											241	21.1541	21.7221	21.3358	21.3247		242	0.42	242	0.39181
		243	11.8443	7.89422	26.4491	10.7207											242	20.8455	21.6492	21.1261	20.9033		243	0.42	243	0.39181
		244	11.8443	7.36209	160.393	10.6826											243	21.1319	21.8195	21.3794	20.5366		244	0.42	244	0.39181
		245	11.726	7.30284	167.045	346.322											244	20.3051	21.5622	21.2681	20.3695		245	0.42	245	0.39181
		246	24.736	29.8928	167.933	344.965											245	20.8981	21.6061	21.3642	20.0311		246	0.42	246	0.39181
		247	63.4505	103.872	169.529	344.965											246	20.549	21.6472	21.0743	19.9172		247	0.42	247	0.39181
		248	63.2927	105.883	168.997	345.153											247	20.8487	21.9946	20.7006	20.195		248	0.42	248	0.39181
		249	62.7407	105.705	169.352	345.341											248	20.6192	22.3206	20.9937	20.6924		249	0.42	249	0.39081
		250	62.4255	105.114	169.175	345.528											249	21.0392	22.8876	20.9885	21.1381		250	0.418	250	0.39081
		251	62.2283	104.996	169.529	345.528											250	21.1648	23.2113	21.2532	21.4137		251	0.418	251	0.39081
		252	62.1495	104.641	169.263	345.528											251	21.4088	22.8693	21.6991	21.407		252	0.418	252	0.39081
		253	62.1495	105.055	169.441	345.528											252	20.9046	22.4535	21.9236	21.2229		253	0.418	253	0.39081
		254	61.9522	104.819	169.263	345.528											253	21.3355	22.1231	22.4414	21.0361		254	0.418	254	0.39081
		255	62.11	104.7	168.997	345.341											254	20.8837	21.5753	22.5062	20.8587		255	0.418	255	0.39081
		256	62.0312	104.405	166.412	345.153											255	21.4038	21.4249	22.6833	20.4704		256	0.418	256	0.39081
		257	61.9522	104.464	166.412	344.965											256	21.3682	20.9206	22.3172	20.4403		257	0.418	257	0.39081
		258	61.834	104.996	166.412	344.777											257	21.3777	20.9373	21.8771	20.7503		258	0.418	258	0.39081
		259	61.8735	104.523	165.538	344.589											258	21.2993	21.052	21.7189	21.2409		259	0.418	259	0.39081
		260	61.913	104.582	168.642	344.401											259	21.3469	21.3404	21.1819	21.6422		260	0.418	260	0.39081
		261	61.7157	104.464	166.412	344.213											260	20.9549	21.3967	21.0394	21.8949		261	0.418	261	0.39081
		262	61.7948	104.286	165.538	344.026											261	21.2291	21.4047	21.1785	22.0377		262	0.418	262	0.39081
		263	61.558	103.991	165.538	343.838											262	20.3549	21.6799	21.1482	22.1062		263	0.418	263	0.39081
		264	61.834	103.991	165.538	343.65											263	20.9602	22.0446	21.3801	21.7505		264	0.418	264	0.39081
		265	61.7948	103.636	167.489	343.462											264	21.0076	21.9946	21.2535	21.3927		265	0.418	265	0.39081
		266	61.6765	103.458	167.933	343.274											265	21.2051	21.6814	21.3602	21.2202		266	0.418	266	0.39081
		267	61.7157	103.517	167.666	343.274											266	21.5405	21.4874	21.1822	21.1796		267	0.418	267	0.39081
		268	61.637	103.399	168.199	343.086											267	21.516	21.3995	21.2734	21.2907		268	0.418	268	0.39081
		269	61.637	103.163	167.134	342.898											268	21.4776	21.3076	21.3092	21.5203		269	0.418	269	0.39081
		270	61.7552	102.749	166.868	342.898											269	21.4696	21.479	21.2459	21.6937		270	0.418	270	0.39081
		271	61.361	102.69	167.045	342.711											270	20.8504	21.5198	21.4784	21.8249		271	0.418	271	0.39081
		272	61.637	102.394	167.045	342.523											271	21.3387	21.6139	21.4236	21.8255		272	0.418	272	0.39081
		273	61.4005	102.276	166.868	342.523											272	21.2614	21.6498	21.5441	21.5873		273	0.418	273	0.39081
		274	61.361	102.276	166.779	342.335											273	21.4932	21.8615	21.5778	21.1233		274	0.418	274	0.39081
		275	61.1638	101.921	166.779	342.335											274	21.7781	21.7028	21.4588	21.0164		275	0.418	275	0.39081
		276	61.3215	102.276	166.513	342.147											275	21.6294	21.5549	21.491	21.2687		276	0.418	276	0.39081
		277	61.4005	101.802	165.981	342.147											276	21.7492	22.2435	21.3512	21.6782		277	0.418	277	0.39081
		278	61.361	101.625	166.247	342.147											277	21.509	22.336	21.3684	22.2405		278	0.418	278	0.38981
		279	61.2822	101.743	166.07	341.959											278	21.1095	22.551	21.2861	22.7688		279	0.418	279	0.38981
		280	61.361	101.743	165.271	341.959											279	21.3206	22.7048	21.3109	22.9927		280	0.418	280	0.38981
		281	61.2032	101.98	165.626	341.959											280	21.2544	22.6131	21.4673	22.8876		281	0.418	281	0.38981
		282	61.2032	101.684	165.449	341.771											281	21.6278	22.5861	21.2997	22.4742		282	0.418	282	0.38981
		283	61.1638	101.684	165.803	341.771											282	21.7065	22.1984	21.5565	21.984		283	0.418	283	0.38981
		284	61.1245	101.448	166.07	341.771											283	21.4573	22.5021	21.5287	21.7512		284	0.418	284	0.38981
		285	61.0063	101.507	165.449	341.771											284	21.6786	22.5574	21.4382	21.7268		285	0.418	285	0.38981
		286	60.9273	101.625	165.183	341.583											285	21.4835	22.5893	21.6411	22.0201		286	0.418	286	0.38981
		287	60.9273	101.448	165.803	341.583											286	21.4888	23.0636	21.5209	22.3897		287	0.418	287	0.38981
		288	60.8485	101.862	165.537	341.395											287	21.5679	22.9737	21.7077	22.7803		288	0.418	288	0.38981
		289	60.888	101.625	164.916	341.395											288	21.1543	23.0349	21.6283	22.9307		289	0.418	289	0.38981
		290	60.9273	101.684	165.537	341.395											289	21.8201	22.6495	21.5488	22.8416		290	0.418	290	0.38981
		291	60.9273	101.388	165.36	341.395											290	21.9842	22.6065	21.6983	22.5291		291	0.418	291	0.38981
		292	60.7302	101.507	165.449	341.395											291	21.7107	22.5779	21.6958	22.1598		292	0.418	292	0.38981
		293	60.6512	101.211	152.853	341.395											292	21.8899	22.558	22.0453	21.9655		293	0.418	293	0.38981
		294	60.7302	101.211	41.6175	341.208											293	21.6592	22.8591	22.0522	21.9888		294	0.416	294	0.38981
		295	60.612	99.3188	33.4568	341.208											294	21.7197	22.8649	22.1048	22.1983		295	0.416	295	0.38981
		296	59.7052	43.2578	29.1103	341.208											295	21.8376	22.2707	22.2645	22.4953		296	0.416	296	0.38981
		297	22.2918	20.786	27.0701	341.208											296	21.4962	22.2118	22.0477	22.6698		297	0.416	297	0.38981
		298	19.8472	17.6517	25.917	341.208											297	21.8834	21.985	22.1627	22.8088		298	0.416	298	0.38981
		299	18.2705	15.7595	24.675	37.7986											298	21.7081	22.4422	21.8079	22.7604		299	0.416	299	0.38981
		300	17.4425	14.7541	23.9657	26.3386											299	22.124	22.5325	21.5528	22.518		300	0.416	300	0.38981
		301	16.9695	14.0442	23.3447	22.9569											300	22.2479	22.738	21.6101	22.2086		301	0.416	301	0.38981
		302	16.181	13.5713	22.6348	21.0782											301	22.3364	23.1615	21.425	21.9745		302	0.416	302	0.38981
		303	15.9838	12.6252	18.8138	19.7463											302	22.6959	23.6243	21.6254	22.0149		303	0.416	303	0.38981
		304	15.3925	12.0927	18.8138	18.7539											303	22.4614	23.5338	21.4729	22.3186		304	0.416	304	0.38981
		305	15.353	11.6198	17.0672	17.9334											304	22.0512	23.27	21.5156	22.6742		305	0.416	305	0.38981
		306	15.0378	11.324	17.0672	17.342											305	22.3833	22.7004	21.6326	22.8971		306	0.416	306	0.38981
		307	14.7223	10.6145	19.7965	16.7887											306	21.6223	22.8089	21.6685	22.9518		307	0.416	307	0.38981
		308	14.3675	10.4963	19.0866	16.3116											307	22.3117	22.4376	21.9698	22.9088		308	0.416	308	0.38981
		309	14.2097	10.4963	18.7316	15.9109											308	22.1251	22.5617	22.0674	22.5579		309	0.416	309	0.38981
		310	13.8155	9.72759	18.1995	15.5483											309	22.4668	22.273	22.2928	22.2175		310	0.416	310	0.38981
		311	13.776	9.78647	18.1112	15.2049											310	22.5759	22	22.4487	21.969		311	0.416	311	0.38981
		312	13.6182	9.84572	17.7563	14.8996											311	22.4639	21.7218	22.3915	22.0717		312	0.416	312	0.38981
		313	13.4608	9.84572	17.6674	14.6516											312	22.1403	21.957	22.4818	22.4708		313	0.416	313	0.38981
		314	13.4213	9.49097	16.8692	14.3461											313	22.3249	22.2702	22.2291	22.9965		314	0.416	314	0.38981
		315	13.3425	9.31359	16.8692	14.1363											314	21.7048	22.5419	22.0676	23.3334		315	0.416	315	0.38981
		316	13.0665	9.25434	16.5143	13.9264											315	22.6008	22.7306	21.9906	23.526		316	0.416	316	0.38981
		317	13.1058	9.31359	16.3371	13.6975											316	22.1786	22.8618	21.8877	23.5112		317	0.416	317	0.38981
		318	12.9087	9.07697	16.4254	13.5258											317	23.1887	23.0741	21.7948	23.2662		318	0.416	318	0.38981
		319	12.9087	9.25434	16.071	13.2967											318	23.0029	23.1443	21.8331	22.9106		319	0.416	319	0.38981
		320	12.5932	9.31359	15.7161	13.1631											319	23.3427	23.4202	21.9794	22.7825		320	0.416	320	0.38981
		321	12.5932	9.19509	11.827	12.9151											320	23.1943	23.368	22.1176	22.7782		321	0.416	321	0.38981
		322	12.3567	9.07697	10.9534	12.8006											321	22.9459	23.5957	22.154	23.1845		322	0.416	322	0.38981
		323	12.2385	9.07697	10.9534	12.6098											322	22.3401	24.1998	22.495	23.6497		323	0.416	323	0.38981
		324	12.1598	8.89959	10.9534	12.5145											323	22.9221	24.3286	22.6083	23.965		324	0.416	324	0.38981
		325	12.002	8.54484	14.7401	12.3426											324	21.9217	24.0002	22.5601	24.035		325	0.416	325	0.38981
		326	11.8443	8.30822	14.3852	12.2282											325	22.7356	23.7762	22.6237	23.9306		326	0.416	326	0.38981
		327	11.9625	8.36747	14.1191	12.0756											326	22.3089	23.3108	22.3823	23.5703		327	0.416	327	0.38981
		328	11.8443	8.24897	13.7642	11.9801											327	22.7163	23.3791	22.2991	23.3571		328	0.416	328	0.38881
		329	11.6472	7.89422	13.4098	11.8275											328	22.6271	23.054	22.2786	23.2526		329	0.416	329	0.38881
		330	11.45	7.48022	13.1438	11.7321											329	22.9716	23.5614	22.2317	23.1795		330	0.416	330	0.38881
		331	11.4105	7.53947	12.8777	11.6176											330	22.7575	23.4231	22.2475	23.1242		331	0.416	331	0.38881
		332	11.45	7.12547	12.966	11.5221											331	23.4058	23.8088	22.1863	23.2679		332	0.416	332	0.38881
		333	11.2135	6.88884	13.0549	11.3887											332	22.8476	23.7367	22.4486	23.4186		333	0.416	333	0.38881
		334	11.174	6.71147	12.1678	11.2932											333	23.5698	23.454	22.5314	23.2184		334	0.416	334	0.38881
		335	11.0557	6.59334	12.079	11.236											334	23.039	23.2138	22.4071	23.1022		335	0.416	335	0.38881
		336	10.898	6.29747	11.8129	11.0833											335	23.4365	23.1833	22.6303	23.131		336	0.416	336	0.38881
		337	10.9375	6.53409	10.9258	11.007											336	23.1613	22.8182	22.4434	23.2101		337	0.416	337	0.38881
		338	10.701	6.35672	11.1919	10.9116											337	23.2215	22.5185	22.7153	23.4573		338	0.416	338	0.38881
		339	10.6615	6.35672	10.7486	10.8352											338	22.7219	22.2701	22.6483	23.6082		339	0.416	339	0.38881
		340	10.5038	6.47484	11.0147	10.7207											339	23.2528	22.6256	22.589	23.6808		340	0.416	340	0.38881
		341	10.5433	6.12009	10.2165	10.6254											340	23.0438	22.5058	22.711	23.7143		341	0.416	341	0.38881
		342	10.425	5.64684	10.4826	10.5682											341	23.5116	22.6737	22.6802	23.7096		342	0.416	342	0.38881
		343	10.3462	6.00197	65.2127	10.4346											342	23.3158	22.9216	22.6682	23.6405		343	0.416	343	0.38881
		344	10.228	6.12009	160.216	93.1519											343	23.6092	23.097	22.6479	23.5678		344	0.416	344	0.38881
		345	10.0307	6.12009	165.183	343.002											344	23.3267	23.3384	22.6562	23.8358		345	0.416	345	0.38881
		346	28.1657	62.063	166.513	342.335											345	23.451	23.0961	22.683	23.9305		346	0.416	346	0.38881
		347	57.458	100.916	167.4	342.147											346	23.1089	23.0189	22.6741	23.8936		347	0.416	347	0.38881
		348	57.1425	101.33	167.578	342.147											347	23.2003	22.7633	22.7525	23.7262		348	0.416	348	0.38881
		349	56.8272	101.507	167.4	342.147											348	22.7993	22.8412	22.7037	23.5697		349	0.416	349	0.38881
		350	56.433	101.566	167.844	342.335											349	23.3705	22.5927	22.5713	23.4717		350	0.416	350	0.38881
		351	56.3147	101.448	167.755	342.335											350	23.4078	22.8249	22.8063	23.5707		351	0.416	351	0.38881
		352	56.1175	100.62	167.489	342.147											351	23.2882	22.9678	22.9796	23.7397		352	0.416	352	0.38881
		353	56.0782	100.916	167.578	342.147											352	23.4265	22.7953	22.962	23.8771		353	0.416	353	0.38881
		354	55.9993	100.856	167.312	341.959											353	23.5386	23.2522	23.1091	24.0969		354	0.416	354	0.38881
		355	56.0388	100.679	167.045	341.771											354	23.2815	23.3817	23.0532	24.2518		355	0.416	355	0.38881
		356	55.9205	100.088	167.134	341.583											355	23.6877	23.3066	23.0954	24.0986		356	0.416	356	0.38881
		357	55.8023	100.265	166.868	341.395											356	23.5631	23.0958	23.3209	23.9089		357	0.416	357	0.38881
		358	55.8415	99.9695	166.602	341.02											357	23.8579	23.0363	23.3335	23.8615		358	0.416	358	0.38881
		359	55.684	99.6736	166.602	340.832											358	23.9062	22.7689	23.4566	24.0012		359	0.416	359	0.38881
		360	55.6445	99.3781	166.691	340.644											359	23.5505	22.3918	23.2523	24.1663		360	0.414	360	0.38881
		361	55.7627	99.3781	166.158	340.456											360	23.116	22.8113	23.4467	24.3565		361	0.416	361	0.38881
		362	55.8023	99.0822	165.715	340.268											361	23.2801	23.1704	23.4463	24.482		362	0.414	362	0.38881
		363	55.605	98.8456	166.158	340.08											362	23.1681	23.14	23.1935	24.4316		363	0.414	363	0.38881
		364	55.8023	98.7275	162.918	339.892											363	23.4766	23.8368	23.2071	24.26		364	0.414	364	0.38881
		365	55.7233	98.6093	162.918	339.892											364	23.4452	23.6843	22.887	24.1976		365	0.414	365	0.38881
		366	55.408	98.4908	162.918	339.705											365	23.8501	23.5408	23.0577	24.2231		366	0.414	366	0.38881
		367	55.408	98.1953	162.918	339.517											366	23.7997	22.9293	23.092	24.3885		367	0.414	367	0.38881
		368	55.8023	98.0768	166.336	339.329											367	24.1669	23.0549	23.1336	24.6578		368	0.414	368	0.38881
		369	55.5658	97.8995	165.892	339.329											368	23.9222	22.7881	23.2496	24.8661		369	0.414	369	0.38881
		370	55.5658	98.018	166.424	339.141											369	23.9366	23.3152	23.0351	24.9222		370	0.414	370	0.38881
		371	55.6445	97.7813	166.779	338.953											370	23.8658	23.754	23.1599	24.8782		371	0.414	371	0.38881
		372	55.605	97.9587	166.779	338.953											371	24.2292	24.6896	23.042	24.7349		372	0.414	372	0.38881
		373	55.4472	97.8995	166.602	338.953											372	23.899	25.0863	23.0635	24.4844		373	0.414	373	0.38881
		374	55.5262	98.1361	166.868	338.765											373	24.5424	25.4003	23.1407	24.2685		374	0.414	374	0.38881
		375	55.5262	98.018	166.779	338.389											374	24.2638	24.8854	22.9536	24.4689		375	0.414	375	0.38881
		376	55.5262	98.1361	166.691	337.826											375	24.1713	24.7263	23.1216	24.6836		376	0.414	376	0.38881
		377	55.329	98.0768	166.957	338.014											376	24.2091	24.3377	23.0646	24.7917		377	0.414	377	0.38881
		378	55.408	98.0768	167.223	338.014											377	24.1683	24.8715	22.9457	24.7617		378	0.414	378	0.38881
		379	55.329	98.1361	166.957	338.202											378	23.6983	24.9326	23.1226	24.7382		379	0.414	379	0.38881
		380	55.408	98.3135	166.779	338.202											379	23.9744	25.51	23.1438	24.9224		380	0.414	380	0.38881
		381	55.3685	98.4316	166.247	338.202											380	23.412	25.4111	23.1738	25.1291		381	0.414	381	0.38881
		382	55.2897	97.8995	166.868	338.202											381	23.7741	25.6425	23.3986	25.3445		382	0.414	382	0.38881
		383	55.329	98.1953	166.158	338.202											382	23.8985	25.1885	23.818	25.4846		383	0.414	383	0.38881
		384	55.329	97.8995	165.892	338.202											383	24.2165	24.4926	24.4682	25.5893		384	0.414	384	0.38881
		385	55.2897	97.3673	166.158	338.202											384	24.0864	23.8221	24.7273	25.8809		385	0.414	385	0.38881
		386	55.1715	97.1307	164.65	338.202											385	24.4947	23.7686	25.1545	25.893		386	0.414	386	0.38881
		387	55.1715	97.4266	165.005	338.014											386	24.0444	23.332	25.1049	25.7919		387	0.414	387	0.38881
		388	55.0925	97.604	164.916	338.014											387	24.2591	23.6302	24.8978	25.7857		388	0.414	388	0.38881
		389	55.132	96.9533	164.916	338.014											388	24.0747	23.732	24.832	25.993		389	0.414	389	0.38881
		390	55.132	96.8941	164.65	338.014											389	23.9313	24.3773	24.2387	26.1332		390	0.414	390	0.38981
		391	54.9742	96.8352	163.941	338.014											390	23.872	24.4257	23.6447	26.1585		391	0.414	391	0.38881
		392	54.9348	96.8352	163.763	338.014											391	24.2915	25.1572	23.4873	26.2523		392	0.414	392	0.38881
		393	55.0138	96.5393	66.0998	337.826											392	23.9392	25.0577	23.3226	26.2037		393	0.414	393	0.38881
		394	54.856	96.5393	35.3198	337.826											393	24.522	25.1278	23.7266	26.1734		394	0.414	394	0.38881
		395	54.7773	94.2923	29.5536	35.1684											394	24.4196	25.1861	23.6852	26.2799		395	0.414	395	0.38881
		396	44.9605	63.2457	26.8041	25.5871											395	24.6025	25.2847	24.0711	26.4739		396	0.414	396	0.38881
		397	19.0983	19.6032	22.3074	22.3932											396	24.4225	24.3336	24.1638	26.556		397	0.414	397	0.38881
		398	17.403	15.7595	20.5603	20.3267											397	24.8986	24.2043	24.281	26.5067		398	0.414	398	0.38881
		399	16.2598	13.9853	19.6873	19.231											398	24.3462	24.0614	24.2777	26.4481		399	0.414	399	0.38881
		400	15.5503	12.98	18.8138	18.3151											399	24.7123	24.6229	24.0561	26.1334		400	0.414	400	0.38881
		401	14.88	12.2705	21.9255	17.4946											400	24.3276	24.9843	24.0941	25.8967		401	0.414	401	0.38981
		402	14.6435	11.5013	20.9496	16.884											401	24.4269	25.7014	24.0017	25.7581		402	0.414	402	0.38981
		403	14.2885	10.9692	20.5946	16.3688											402	24.2711	25.7512	23.7319	25.8547		403	0.414	403	0.38981
		404	13.8942	10.7918	19.7076	15.8918											403	24.5999	25.8637	23.9432	26.3231		404	0.414	404	0.38981
		405	13.6182	10.5552	19.5304	15.472											404	24.3858	25.5625	23.7383	26.5243		405	0.414	405	0.38981
		406	13.3425	10.0823	19.6187	15.1477											405	24.7542	24.9187	23.9996	26.7771		406	0.414	406	0.38981
		407	13.1058	9.84572	18.9983	14.8424											406	24.2973	24.3103	23.9253	26.7389		407	0.414	407	0.38981
		408	13.1453	9.43172	18.6433	14.5752											407	24.6871	24.1461	24.0997	26.5463		408	0.414	408	0.38981
		409	12.83	9.54984	18.1112	14.2508											408	24.4296	24.5076	24.1249	26.2488		409	0.414	409	0.38981
		410	12.554	9.13622	18.0223	14.0219											409	25.2075	25.0938	24.0858	25.862		410	0.414	410	0.38981
		411	12.278	9.25434	17.8451	13.8119											410	24.5557	25.9978	24.219	25.584		411	0.414	411	0.38981
		412	12.2385	9.25434	17.5785	13.5258											411	25.2283	26.0882	24.1248	25.3765		412	0.414	412	0.38981
		413	12.002	9.01772	17.2241	13.3731											412	25.1066	26.5588	24.3291	25.3763		413	0.414	413	0.38981
		414	11.9625	8.89959	16.6914	13.1441											413	24.9748	26.1839	24.5338	25.7499		414	0.414	414	0.38981
		415	11.6865	8.84034	16.4254	13.0106											414	24.7941	25.5675	24.4351	25.9447		415	0.414	415	0.38981
		416	11.8443	8.72222	16.2482	12.8578											415	25.0917	24.5842	24.5989	26.1637		416	0.414	416	0.38981
		417	11.7655	8.54484	15.7161	12.6479											416	24.5811	24.5509	24.3474	26.3716		417	0.414	417	0.38981
		418	11.6865	8.13084	15.5383	12.5335											417	25.488	24.1276	24.4144	26.5213		418	0.414	418	0.38981
		419	11.4105	8.24897	15.6272	12.3618											418	24.8966	24.7717	24.1672	26.5619		419	0.414	419	0.38981
		420	11.3317	7.65759	15.0062	12.2282											419	25.7342	25.032	24.0234	26.3349		420	0.414	420	0.38981
		421	11.1348	7.53947	14.9179	12.1328											420	25.2255	25.8025	23.9305	26.039		421	0.414	421	0.38981
		422	11.1348	7.59834	14.563	11.961											421	25.1715	25.5698	23.9776	25.8562		422	0.414	422	0.38981
		423	10.8588	7.48022	14.6513	11.8084											422	24.5047	25.7421	24.3415	25.8602		423	0.414	423	0.38981
		424	10.8193	7.24359	13.8531	11.6939											423	24.5176	24.8648	24.3514	26.0977		424	0.414	424	0.38981
		425	10.7405	7.06622	13.6759	11.5985											424	24.1811	24.4117	24.4453	26.2226		425	0.414	425	0.38981
		426	10.5828	6.53409	13.942	11.4459											425	25.0685	23.7336	24.6095	26.1844		426	0.414	426	0.38981
		427	10.3462	6.47484	13.587	11.3696											426	24.3745	23.954	24.5127	26.2043		427	0.414	427	0.38981
		428	10.2673	6.47484	13.7642	11.2551											427	25.3184	24.0385	24.7251	26.1758		428	0.414	428	0.38981
		429	10.1885	6.29747	13.7642	11.1787											428	25.3063	25.1751	24.6587	26.187		429	0.414	429	0.38981
		430	10.1095	5.94272	13.0549	11.0833											429	25.7613	25.8559	24.8398	26.1086		430	0.414	430	0.38981
		431	10.0702	5.88347	13.4098	10.9879											430	25.3249	26.5214	24.9035	26.2098		431	0.414	431	0.38981
		432	9.952	5.88347	13.1438	10.8924											431	25.2473	26.3593	24.9291	26.6226		432	0.414	432	0.38981
		433	9.873	5.82459	12.6999	10.7971											432	24.8197	25.9903	24.9439	27.0128		433	0.414	433	0.38981
		434	9.79425	5.52872	12.7888	10.7016											433	25.387	25.2289	24.6377	27.2889		434	0.414	434	0.38981
		435	9.6365	5.64684	12.4339	10.6254											434	24.9416	24.8655	24.5827	27.3495		435	0.414	435	0.38981
		436	9.6365	5.52872	12.8777	10.549											435	25.7252	24.2101	24.237	27.2237		436	0.414	436	0.38981
		437	9.47875	5.29209	11.9018	10.4536											436	25.1319	24.5424	24.372	26.961		437	0.414	437	0.38981
		438	9.28175	5.35134	12.4339	10.3773											437	25.8745	24.4371	24.7234	26.6374		438	0.414	438	0.38981
		439	9.28175	5.11472	12.8777	10.301											438	26.1247	24.7768	24.9466	26.4968		439	0.414	439	0.38981
		440	9.0845	4.99659	12.7888	10.2055											439	25.8873	24.6735	25.3541	26.5333		440	0.414	440	0.38981
		441	9.04525	5.11472	12.7888	10.1674											440	25.6266	25.045	25.5613	26.7758		441	0.414	441	0.38981
		442	9.00575	4.64184	12.5228	9.99571											441	25.8862	24.9098	25.4595	27.3164		442	0.414	442	0.38981
		443	8.8875	4.81922	19.8853	9.93848											442	25.1245	25.0976	25.6102	27.6837		443	0.414	443	0.38981
		444	8.927	4.64184	158.796	96.3194											443	25.5086	25.2216	25.2692	27.7671		444	0.414	444	0.38981
		445	8.8085	4.58259	165.094	339.93											444	25.1701	25.3585	25.2282	27.8956		445	0.414	445	0.38981
		446	27.7715	23.7428	166.07	339.517											445	25.316	25.3573	24.8857	27.6974		446	0.414	446	0.38981
		447	51.781	95.6525	167.045	339.329											446	24.9796	25.9674	25.1206	27.3724		447	0.414	447	0.38981
		448	51.8993	97.4266	167.4	339.517											447	25.2425	25.4208	25.1966	27.0877		448	0.414	448	0.38981
		449	51.5445	97.4266	166.602	339.705											448	25.0497	25.4602	25.0313	26.9451		449	0.414	449	0.38981
		450	51.4655	97.2492	166.957	339.705											449	25.474	25.4107	25.1378	26.8554		450	0.414	450	0.38981
		451	51.229	97.0715	166.957	339.705											450	25.4483	25.8606	24.9687	26.7966		451	0.414	451	0.38981
		452	51.1895	96.7167	165.981	339.705											451	25.5745	25.6221	24.9119	26.8999		452	0.414	452	0.38981
		453	51.0712	96.6578	166.158	339.517											452	25.4768	25.6958	25.0346	27.0525		453	0.414	453	0.38981
		454	51.0712	96.5393	165.626	339.329											453	25.8908	25.4948	24.8222	27.1531		454	0.414	454	0.38981
		455	50.953	96.2438	166.158	339.141											454	25.3757	25.7134	24.9366	27.5075		455	0.414	455	0.38981
		456	51.1895	96.5393	166.07	338.953											455	25.4278	25.5931	24.8167	27.7648		456	0.414	456	0.38981
		457	50.9925	96.3027	165.892	338.765											456	24.9489	25.7274	24.8959	28.0705		457	0.414	457	0.38981
		458	50.7953	96.1846	165.981	338.577											457	24.979	25.161	24.7002	28.209		458	0.414	458	0.38981
		459	50.953	96.0665	164.828	338.389											458	24.7003	25.354	24.4108	28.105		459	0.414	459	0.38981
		460	50.7165	95.8887	165.183	338.202											459	25.2054	25.2859	25.0163	27.9293		460	0.414	460	0.38981
		461	50.8347	96.0665	164.473	338.014											460	25.0178	25.1984	25.5438	27.6869		461	0.414	461	0.38981
		462	50.9925	96.0665	164.828	337.45											461	25.4497	24.612	26.2394	27.6268		462	0.414	462	0.38981
		463	50.9135	95.7706	164.65	337.45											462	25.3075	24.4464	26.917	27.7328		463	0.414	463	0.38981
		464	50.7953	95.8887	164.03	337.262											463	25.6975	24.4273	27.1718	28.0018		464	0.414	464	0.38981
		465	50.9135	95.534	164.207	337.074											464	25.7426	24.7789	27.4803	28.2324		465	0.414	465	0.38981
		466	50.9135	95.2385	163.941	337.074											465	25.9551	24.8344	27.176	28.4362		466	0.414	466	0.38981
		467	50.953	95.1792	164.207	336.887											466	25.4793	25.4724	27.033	28.3711		467	0.414	467	0.38981
		468	50.7953	95.0018	161.171	336.699											467	26.1273	25.4149	26.3717	28.1212		468	0.414	468	0.38981
		469	50.9135	94.8245	161.171	336.511											468	25.6787	25.8545	25.6	27.839		469	0.414	469	0.38981
		470	50.7953	94.9426	161.171	336.511											469	25.9825	25.9569	25.5503	27.8064		470	0.414	470	0.38981
		471	50.756	94.8245	162.045	336.323											470	25.6923	25.8527	25.3849	27.9385		471	0.414	471	0.38981
		472	50.7953	94.3512	163.675	336.135											471	25.9458	25.4757	25.0996	28.2407		472	0.414	472	0.38981
		473	50.7953	94.2923	163.941	336.135											472	25.6579	25.485	25.326	28.4977		473	0.414	473	0.39081
		474	50.7953	94.2923	163.586	336.135											473	26.0365	25.2141	25.3119	28.7684		474	0.414	474	0.39081
		475	50.8347	93.9965	163.941	335.947											474	25.6332	25.1603	25.5045	28.7406		475	0.414	475	0.39081
		476	50.8347	93.701	164.207	335.947											475	25.746	25.335	25.5623	28.4961		476	0.414	476	0.39081
		477	50.756	93.4643	164.03	335.947											476	25.2678	26.1913	25.8163	28.1926		477	0.414	477	0.39081
		478	50.8347	93.701	163.32	335.759											477	25.745	26.2908	25.9405	27.9767		478	0.414	478	0.39081
		479	50.677	93.8191	163.32	335.759											478	25.4365	26.3632	25.5664	27.9899		479	0.414	479	0.39081
		480	50.6375	93.6417	163.409	335.759											479	25.9213	25.9153	25.5946	28.2671		480	0.414	480	0.39081
		481	50.5588	93.3462	163.409	335.759											480	25.6549	25.9505	25.6841	28.7201		481	0.414	481	0.39081
		482	50.5983	93.4051	163.32	335.571											481	25.9905	25.781	25.506	28.9737		482	0.414	482	0.39081
		483	50.6375	93.287	164.207	335.571											482	25.7012	26.1381	25.6767	28.9245		483	0.414	483	0.39081
		484	50.48	93.4643	162.344	335.571											483	25.8295	26.2353	25.6646	28.8003		484	0.414	484	0.39081
		485	50.4405	93.4051	163.409	335.384											484	25.4041	26.912	25.7043	28.6744		485	0.414	485	0.39081
		486	50.4405	93.5825	163.497	335.571											485	26.1877	27.0808	26.0086	28.5563		486	0.414	486	0.39081
		487	50.4405	93.4643	163.32	335.571											486	25.6901	27.4257	25.7828	28.6118		487	0.414	487	0.39081
		488	50.401	93.701	164.384	335.384											487	26.5588	26.9273	26.0357	28.7098		488	0.414	488	0.39081
		489	50.401	93.9376	164.03	335.384											488	26.8207	26.5313	25.7329	28.9415		489	0.414	489	0.39081
		490	50.2828	93.701	164.207	335.384											489	26.6671	25.893	25.6398	29.0246		490	0.414	490	0.39081
		491	50.4405	93.5825	163.941	335.384											490	26.1609	26.2127	26.0171	28.9595		491	0.414	491	0.39081
		492	50.677	93.5825	164.03	335.384											491	26.2469	26.2328	25.9632	28.6613		492	0.414	492	0.39081
		493	50.3222	93.7598	162.045	335.384											492	25.4173	26.5747	25.9623	28.41		493	0.414	493	0.39081
		494	50.2828	91.6902	108.77	335.384											493	25.6631	26.4327	25.9766	28.418		494	0.414	494	0.39081
		495	50.2435	90.8622	35.4075	39.6773											494	25.4982	26.8662	25.9637	28.5883		495	0.414	495	0.39081
		496	45.828	74.8955	29.2943	25.9627											495	25.8842	26.4649	26.1211	29.0173		496	0.414	496	0.39081
		497	17.5607	19.958	29.1103	22.2055											496	25.5835	26.7257	25.7168	29.4863		497	0.414	497	0.39081
		498	15.6685	15.3455	27.8683	20.3267											497	26.4067	26.8881	26.0045	29.6527		498	0.414	498	0.39081
		499	14.604	13.4528	25.5621	18.983											498	26.1393	27.4211	25.7606	29.7912		499	0.414	499	0.39081
		500	14.1702	12.152	24.1429	18.0289											499	26.3743	27.226	25.6864	29.5544		500	0.414	500	0.39081
		501	13.4213	11.5606	23.2558	17.2465											500	26.1884	27.7307	25.9105	29.101		501	0.414	501	0.39081
		502	13.027	10.8511	22.9898	16.5787											501	26.5164	27.4178	26.0411	28.7043		502	0.414	502	0.39081
		503	12.6327	9.96384	22.0138	16.0826											502	26.1158	26.8918	26.142	28.384		503	0.414	503	0.39081
		504	12.4358	9.84572	20.8607	15.5865											503	26.5591	25.7609	26.5616	28.0373		504	0.414	504	0.39081
		505	12.2385	9.13622	20.4174	15.1858											504	26.3656	25.2864	26.787	27.9367		505	0.414	505	0.39081
		506	12.0808	8.89959	19.3526	14.8041											505	26.3335	24.634	27.0152	28.1865		506	0.414	506	0.39081
		507	11.726	8.30822	19.5304	14.4607											506	25.8531	25.2881	26.738	28.5693		507	0.414	507	0.39081
		508	11.6077	7.95347	18.4656	14.1936											507	26.4495	25.4922	26.836	28.9077		508	0.414	508	0.39081
		509	11.5683	7.71684	18.2884	13.9073											508	26.0452	26.2924	26.5518	29.3644		509	0.414	509	0.39081
		510	11.2135	7.36209	17.1353	13.6592											509	26.4881	26.1153	26.1567	29.4369		510	0.414	510	0.39081
		511	11.2135	7.65759	16.9581	13.3922											510	26.2135	26.7664	25.809	29.3075		511	0.414	511	0.39081
		512	10.9375	7.00734	16.6031	13.2204											511	26.4495	26.7874	25.5377	29.2107		512	0.414	512	0.39081
		513	10.622	7.12547	16.2482	13.0106											512	26.4461	27.0272	25.4924	28.997		513	0.414	513	0.39081
		514	10.622	7.24359	15.0062	12.8578											513	26.8979	26.6527	25.8126	28.9177		514	0.414	514	0.39081
		515	10.3855	7.06622	12.7005	12.6289											514	26.5618	26.8073	26.169	28.8168		515	0.414	515	0.39081
		516	10.2673	6.71147	11.827	12.4953											515	26.9312	26.5918	26.5235	28.8098		516	0.414	516	0.39081
		517	10.1095	6.82959	11.827	12.3426											516	26.3044	26.6938	26.4354	28.865		517	0.414	517	0.39081
		518	10.0702	6.35672	11.827	12.1709											517	27.1264	26.2041	26.8318	28.9783		518	0.414	518	0.39081
		519	9.83375	6.77072	14.7401	12.0183											518	27.1917	26.5406	26.7466	28.9972		519	0.414	519	0.39081
		520	9.952	6.23822	14.563	11.8465											519	26.9827	25.8888	26.4414	29.0489		520	0.414	520	0.39081
		521	10.0307	6.53409	14.2969	11.7321											520	26.954	25.9625	26.5174	29.267		521	0.414	521	0.39081
		522	9.71525	5.94272	14.0308	11.6176											521	27.0917	25.7514	26.2058	29.7082		522	0.414	522	0.39081
		523	9.676	6.41597	13.8531	11.5031											522	26.8772	25.8339	26.6635	30.109		523	0.414	523	0.39081
		524	9.51825	6.12009	14.2969	11.3313											523	27.0795	25.3951	26.8816	30.437		524	0.414	524	0.39081
		525	9.71525	6.41597	13.4098	11.2932											524	26.2641	25.3899	27.4414	30.2533		525	0.414	525	0.39081
		526	9.47875	6.00197	13.6759	11.1405											525	26.5181	25.2859	27.5005	29.9071		526	0.414	526	0.39081
		527	9.24225	6.12009	13.4981	11.007											526	26.4075	25.365	27.3647	29.3542		527	0.414	527	0.39081
		528	9.3605	6.23822	13.0549	10.9688											527	26.895	25.0623	27.4161	29.0231		528	0.414	528	0.39081
		529	9.124	6.00197	13.0549	10.8543											528	27.0304	25.7156	26.805	28.9234		529	0.414	529	0.39081
		530	9.04525	5.70609	13.0549	10.7016											529	26.7062	25.7039	26.4158	28.8922		530	0.414	530	0.39081
		531	8.96625	5.58797	12.2567	10.6063											530	26.7885	26.1426	26.211	28.9198		531	0.414	531	0.39081
		532	9.00575	5.46947	12.4339	10.5682											531	26.6789	26.2387	25.881	29.1655		532	0.414	532	0.39081
		533	8.76925	5.58797	12.079	10.4727											532	26.0464	26.9004	26.08	29.2922		533	0.414	533	0.39081
		534	8.76925	5.05584	12.2567	10.4155											533	26.2757	26.8867	25.951	29.3948		534	0.414	534	0.39081
		535	8.651	5.17397	11.6357	10.2438											534	26.0622	27.0679	26.2081	29.2593		535	0.414	535	0.39181
		536	8.6115	4.70072	11.724	10.2055											535	26.5487	27.645	26.0534	29.213		536	0.414	536	0.39181
		537	8.572	4.58259	11.8129	10.1293											536	26.6444	27.941	26.2754	29.1105		537	0.414	537	0.39181
		538	8.375	4.52334	11.458	10.0147											537	26.5572	27.3671	26.5926	29.2043		538	0.414	538	0.39181
		539	8.3355	4.40522	11.1036	9.97659											538	26.5792	27.3059	26.485	29.2903		539	0.414	539	0.39181
		540	8.296	4.28672	11.1919	9.88113											539	26.3409	26.4552	26.7742	29.2517		540	0.416	540	0.39181
		541	8.1385	3.57722	9.7727	9.84301											540	25.8231	26.1872	26.9611	29.3415		541	0.416	541	0.39181
		542	8.099	3.57722	10.5709	9.76666											541	26.1553	25.5561	27.192	29.4624		542	0.414	542	0.39181
		543	8.1385	3.57722	10.2165	9.67131											542	25.8465	25.8457	27.1386	29.3231		543	0.414	543	0.39181
		544	7.90175	3.51797	134.935	338.995											543	26.6816	25.4799	26.8346	29.3955		544	0.414	544	0.39181
		545	7.74425	3.10434	157.466	337.074											544	26.8895	26.2327	27.2148	29.4895		545	0.416	545	0.39181
		546	29.7035	22.7967	158.974	336.699											545	27.2028	27.1435	27.5739	29.7365		546	0.414	546	0.39181
		547	47.7203	91.9268	161.28	336.887											546	27.4068	27.9165	27.737	30.0571		547	0.414	547	0.39181
		548	47.7597	93.7598	161.014	336.887											547	27.3896	27.9825	27.8688	30.4634		548	0.416	548	0.39181
		549	47.3655	93.5236	161.014	337.074											548	27.0944	28.1399	27.8903	30.5699		549	0.414	549	0.39181
		550	47.4442	93.4051	160.659	337.074											549	27.1437	27.5687	28.1993	30.5031		550	0.414	550	0.39181
		551	47.1683	93.1685	161.28	336.887											550	26.5779	27.39	28.112	30.3921		551	0.414	551	0.39181
		552	47.2473	92.873	161.103	336.887											551	27.2712	26.762	28.0116	30.2227		552	0.414	552	0.39181
		553	47.2077	92.8137	161.014	336.699											552	27.0905	27.0173	27.4965	29.9869		553	0.414	553	0.39181
		554	47.0895	92.873	161.103	336.511											553	27.1783	26.8758	27.0074	30.1685		554	0.414	554	0.39181
		555	47.05	92.9911	160.482	336.323											554	27.0991	27.58	27.1352	30.4744		555	0.416	555	0.39181
		556	47.0105	92.5771	160.748	336.323											555	27.4028	27.5013	27.2303	30.597		556	0.414	556	0.39181
		557	47.05	92.6956	160.659	335.947											556	26.7518	27.6271	26.7888	30.8845		557	0.416	557	0.39181
		558	47.1287	92.7548	160.659	335.759											557	26.8286	27.3601	26.251	31.1169		558	0.416	558	0.39181
		559	47.05	92.459	159.683	335.571											558	26.4036	27.2527	26.7686	30.8973		559	0.416	559	0.39181
		560	47.05	92.2223	159.683	335.384											559	27.0612	26.5212	27.451	30.3961		560	0.416	560	0.39181
		561	47.05	92.3997	159.861	335.196											560	26.8894	26.61	28.0659	29.9458		561	0.416	561	0.39181
		562	47.0105	92.2816	160.038	335.008											561	27.0729	26.5868	28.466	29.8275		562	0.416	562	0.39181
		563	47.0105	91.9268	159.595	334.82											562	26.9271	27.3063	28.62	29.6867		563	0.416	563	0.39181
		564	47.0105	91.7495	159.949	334.444											563	27.1245	27.0775	28.4511	29.6713		564	0.416	564	0.39181
		565	47.2865	91.8083	159.595	334.444											564	26.8915	27.2124	28.2112	29.8953		565	0.416	565	0.39181
		566	47.0105	91.8083	159.151	334.256											565	27.4414	26.8292	28.001	30.092		566	0.416	566	0.39181
		567	47.0895	91.3947	158.441	334.068											566	26.8316	27.2271	27.43	30.1089		567	0.416	567	0.39181
		568	46.8135	91.3355	159.151	334.068											567	27.9272	27.1905	26.8102	30.0539		568	0.416	568	0.39181
		569	46.8922	91.1581	158.619	333.881											568	28.1073	27.8343	27.2174	29.9821		569	0.416	569	0.39181
		570	47.0105	90.8033	158.708	333.693											569	28.5379	27.9602	27.5384	29.961		570	0.416	570	0.39181
		571	46.9318	90.9807	158.175	333.505											570	28.393	28.5114	28.2403	30.1641		571	0.416	571	0.39181
		572	46.9318	90.8622	158.087	333.505											571	28.3923	28.3376	28.3358	30.5303		572	0.416	572	0.39181
		573	46.5375	90.7441	158.708	333.317											572	28.0339	28.3101	28.7078	30.9006		573	0.416	573	0.39181
		574	46.853	90.4482	158.175	333.317											573	28.5145	27.5598	28.3179	31.3273		574	0.416	574	0.39181
		575	46.6953	90.4482	157.998	333.317											574	28.069	27.6742	28.2389	31.6593		575	0.416	575	0.39181
		576	46.6953	90.5075	158.885	333.129											575	28.6974	27.4315	27.983	31.7223		576	0.416	576	0.39181
		577	46.8135	90.6256	158.53	333.129											576	27.9086	27.9581	27.4518	31.3382		577	0.416	577	0.39181
		578	46.5375	90.5075	158.974	333.129											577	28.3784	27.8846	27.3232	31.0809		578	0.416	578	0.39181
		579	46.7347	90.5075	158.974	332.941											578	28.3413	28.3957	27.3359	30.8779		579	0.416	579	0.39281
		580	46.5375	90.3893	158.708	332.941											579	27.8855	28.0875	27.4018	30.9087		580	0.416	580	0.39281
		581	46.6163	90.5667	158.974	332.941											580	27.4544	27.9178	27.7132	31.1964		581	0.416	581	0.39281
		582	46.498	90.2708	158.885	332.941											581	27.8604	27.0607	27.6107	31.637		582	0.416	582	0.39281
		583	46.498	90.5075	158.885	332.941											582	27.246	26.8155	27.8339	32.0178		583	0.416	583	0.39281
		584	46.6557	90.6256	158.619	332.753											583	27.9224	26.6171	27.4021	32.1079		584	0.416	584	0.39281
		585	46.774	90.5667	158.551	332.753											584	27.8767	27.2255	27.6728	31.9901		585	0.416	585	0.39281
		586	46.498	90.5667	157.678	332.753											585	27.8296	27.0232	27.6554	31.8634		586	0.416	586	0.39281
		587	46.6953	90.3893	157.678	332.753											586	27.059	27.5357	27.492	31.5718		587	0.416	587	0.39281
		588	46.6163	90.8033	157.678	332.753											587	27.5937	27.4956	27.8037	31.3057		588	0.416	588	0.39281
		589	46.6163	90.6848	157.288	332.753											588	27.2341	28.1425	27.8035	30.8653		589	0.416	589	0.39281
		590	46.6163	90.4482	157.199	332.753											589	27.4522	28.2688	27.9026	30.8499		590	0.416	590	0.39281
		591	46.6163	90.5075	157.377	332.753											590	27.6961	29.0753	27.7139	30.8179		591	0.416	591	0.39281
		592	46.577	89.6206	156.578	332.753											591	28.1273	29.2964	27.6796	30.9159		592	0.416	592	0.39281
		593	46.6163	88.3193	63.4391	332.753											592	27.8544	29.7686	27.69	30.8334		593	0.416	593	0.39281
		594	46.5375	87.9646	33.7228	240.885											593	28.5169	29.4205	27.34	31.0939		594	0.416	594	0.39281
		595	46.5375	87.728	28.1344	29.1565											594	28.1548	29.5256	27.6234	31.6792		595	0.416	595	0.39281
		596	46.301	88.0238	25.917	23.3326											595	28.3926	28.8013	27.6878	32.1659		596	0.416	596	0.39281
		597	46.4588	49.7033	24.3201	20.7024											596	28.1581	28.5447	27.6694	32.4286		597	0.416	597	0.39281
		598	17.8367	16.1731	22.7237	19.1995											597	28.3316	27.7335	27.73	32.3378		598	0.416	598	0.39281
		599	14.9192	13.0392	21.2156	18.1434											598	27.9044	27.5629	27.5316	31.9688		599	0.416	599	0.39281
		600	13.9337	11.0877	20.2397	17.2847											599	28.6412	27.0307	27.5445	31.7611		600	0.416	600	0.39281
		601	13.224	10.2005	19.5304	16.5596											600	28.558	27.2468	27.4757	31.3399		601	0.416	601	0.39281
		602	12.7115	9.66834	19.2643	15.9681											601	28.5331	26.8613	27.9902	31.1514		602	0.416	602	0.39281
		603	12.475	9.13622	18.6433	15.491											602	28.0996	27.0319	28.1701	30.9774		603	0.416	603	0.39281
		604	11.8837	8.72222	17.9335	15.0332											603	28.259	27.0628	28.1608	31.1468		604	0.416	604	0.39281
		605	11.8443	8.01234	16.9581	14.6516											604	27.3542	27.8444	28.3996	31.2228		605	0.416	605	0.39281
		606	11.3712	7.89422	16.9581	14.308											605	28.0962	27.7	28.2442	31.355		606	0.416	606	0.39281
		607	11.2922	7.83497	16.3371	14.0028											606	27.9225	28.0206	28.2589	31.3701		607	0.416	607	0.39281
		608	11.0162	7.42097	15.6272	13.7356											607	27.7898	27.9397	27.8206	31.2155		608	0.416	608	0.39281
		609	10.7797	7.77609	15.7161	13.4875											608	27.8074	28.5466	27.6946	31.2392		609	0.416	609	0.39281
		610	10.701	7.36209	15.1839	13.2395											609	28.1676	28.7993	28.0795	31.294		610	0.416	610	0.39281
		611	10.3462	7.12547	15.2723	12.9723											610	28.0045	29.5017	28.4467	31.2755		611	0.416	611	0.39281
		612	10.1885	7.42097	14.4741	12.8006											611	28.3963	29.5101	29.2611	31.3541		612	0.416	612	0.39281
		613	10.149	7.00734	14.1191	12.6098											612	27.7582	29.681	29.4795	31.5023		613	0.416	613	0.39281
		614	9.9125	7.12547	13.8531	12.3999											613	28.4108	29.176	29.6967	31.5422		614	0.416	614	0.39281
		615	9.55775	6.94809	13.8531	12.2473											614	27.8417	28.9471	29.6209	31.4714		615	0.416	615	0.39281
		616	9.55775	6.53409	13.1438	12.0565											615	28.28	27.9764	29.1867	31.3455		616	0.416	616	0.39281
		617	9.597	6.53409	13.4098	11.942											616	28.279	28.1175	28.8408	31.3885		617	0.416	617	0.39281
		618	9.32125	6.12009	13.4981	11.7129											617	27.9903	28.0459	27.9269	31.6717		618	0.416	618	0.39281
		619	9.28175	5.88347	10.0804	11.5985											618	27.9199	29.0414	27.7277	31.9516		619	0.416	619	0.39281
		620	9.00575	5.70609	10.0804	11.5221											619	27.9732	29.631	27.7965	31.8517		620	0.416	620	0.39281
		621	8.927	5.64684	10.0804	11.3504											620	27.5433	30.3197	27.8157	31.6695		621	0.416	621	0.39281
		622	8.8085	5.58797	9.20683	11.2551											621	28.0642	29.866	28.1112	31.5632		622	0.416	622	0.39281
		623	8.76925	5.46947	11.724	11.1405											622	27.5022	29.6991	27.9239	31.8308		623	0.416	623	0.39281
		624	8.6115	5.17397	9.20683	11.007											623	28.1222	28.9588	28.1163	31.9179		624	0.416	624	0.39281
		625	8.53275	5.05584	9.20683	10.9116											624	28.0946	28.8414	28.0276	32.1253		625	0.416	625	0.39281
		626	8.296	4.93734	8.33327	10.778											625	28.2166	28.0194	28.1624	32.2159		626	0.416	626	0.39281
		627	8.17775	4.46447	8.33327	10.7016											626	28.4359	27.9976	28.2642	32.3867		627	0.416	627	0.39281
		628	8.17775	4.16859	11.0147	10.5682											627	28.386	27.5929	28.0944	32.4525		628	0.416	628	0.39381
		629	8.0595	4.16859	10.6598	10.4727											628	28.3571	27.9557	28.2241	32.2728		629	0.416	629	0.39381
		630	7.7835	3.87309	10.2165	10.4155											629	28.1048	27.6172	28.1822	31.896		630	0.416	630	0.39381
		631	7.8625	3.75459	10.0388	10.2819											630	27.2008	27.9062	28.2315	31.6472		631	0.416	631	0.39381
		632	7.74425	3.63647	7.46027	10.1865											631	27.8305	27.9638	28.0498	31.5608		632	0.416	632	0.39381
		633	7.66525	3.87309	7.46027	10.1102											632	27.6103	28.99	27.7896	32		633	0.416	633	0.39381
		634	7.46825	3.87309	7.46027	10.0147											633	27.8275	29.2381	27.9984	32.2708		634	0.416	634	0.39381
		635	7.5075	3.69572	6.5867	9.90024											634	28.0319	29.4244	28.1192	32.4887		635	0.416	635	0.39381
		636	7.5075	3.39984	9.59552	9.88113											635	28.2505	28.9274	28.5527	32.5548		636	0.416	636	0.39381
		637	7.3105	3.75459	5.7137	9.74766											636	28.3355	28.9314	28.6335	32.4452		637	0.416	637	0.39381
		638	6.95575	3.93197	6.5867	9.70943											637	28.4822	28.6289	28.7085	32.2921		638	0.416	638	0.39381
		639	7.074	3.99122	6.5867	9.65219											638	27.871	29.0604	28.8658	32.1406		639	0.416	639	0.39381
		640	6.995	3.63647	6.5867	9.55685											639	27.9041	29.1197	28.6457	32.1064		640	0.416	640	0.39381
		641	6.95575	3.69572	9.06339	9.49961											640	27.599	29.9132	28.3901	32.1254		641	0.416	641	0.39381
		642	6.798	3.63647	8.5307	9.44226											641	28.2302	29.8229	27.8305	32.3258		642	0.416	642	0.39381
		643	6.798	3.69572	65.4793	157.17											642	28.3578	29.9398	28.0173	32.7001		643	0.416	643	0.39381
		644	6.67975	3.34059	150.724	334.664											643	28.3089	29.3937	28.4023	32.6869		644	0.416	644	0.39381
		645	6.5615	2.92659	155.159	334.444											644	28.3683	29.2817	28.6963	32.4987		645	0.416	645	0.39381
		646	20.7147	29.7747	156.578	334.256											645	28.3754	28.9381	29.1054	32.3839		646	0.416	646	0.39381
		647	43.1865	90.2708	157.288	334.444											646	27.7144	29.3745	29.077	32.4461		647	0.416	647	0.39381
		648	43.423	91.7495	157.466	334.632											647	27.8658	29.5367	29.2329	32.6043		648	0.416	648	0.39381
		649	42.9892	90.9215	157.022	334.632											648	27.47	30.2535	29.4848	33.0511		649	0.416	649	0.39381
		650	43.0288	90.9215	157.554	334.632											649	28.067	30.1908	29.2218	33.4084		650	0.416	650	0.39381
		651	42.95	90.5075	156.401	334.444											650	28.2882	30.0716	29.0847	33.4088		651	0.416	651	0.39381
		652	42.9105	90.5667	157.022	334.256											651	28.8177	29.1025	28.8361	33.5144		652	0.416	652	0.39381
		653	42.95	89.798	157.288	333.129											652	29.1924	28.8687	28.9748	33.3661		653	0.416	653	0.39381
		654	42.9105	89.798	157.022	333.317											653	29.5199	28.682	28.9905	33.0827		654	0.416	654	0.39381
		655	42.8317	89.5613	156.933	333.317											654	29.2337	29.4298	28.883	32.8361		655	0.416	655	0.39381
		656	42.8317	89.0881	156.933	333.129											655	29.4321	29.2787	28.937	32.9472		656	0.416	656	0.39381
		657	43.1075	89.2066	157.643	332.941											656	28.7463	29.8537	28.6535	33.262		657	0.416	657	0.39381
		658	42.9892	89.0881	157.643	332.753											657	28.7218	29.8679	28.7159	33.3617		658	0.416	658	0.39381
		659	43.0288	89.1473	156.756	332.753											658	28.4917	30.4556	28.7627	33.6143		659	0.416	659	0.39381
		660	43.1865	89.2066	157.199	332.378											659	28.2309	30.0171	28.6801	33.6777		660	0.416	660	0.39381
		661	42.8317	89.0292	157.288	332.19											660	28.1471	29.9046	28.8397	33.4664		661	0.416	661	0.39381
		662	43.0682	88.7333	157.377	332.002											661	28.3795	29.5689	28.5696	33.47		662	0.416	662	0.39381
		663	42.95	89.1473	157.998	331.814											662	27.8372	29.8108	28.5007	33.3264		663	0.416	663	0.39381
		664	42.7527	88.8518	157.111	331.814											663	28.3818	29.4722	28.4984	33.3815		664	0.416	664	0.39381
		665	42.7133	89.0881	157.82	331.626											664	28.1921	29.1577	28.3649	33.4751		665	0.416	665	0.39381
		666	42.8317	89.0292	157.288	331.438											665	28.6414	27.9987	28.4386	33.4644		666	0.416	666	0.39381
		667	42.95	89.2655	157.82	331.25											666	28.5201	27.9637	28.3105	33.4626		667	0.416	667	0.39381
		668	42.7133	89.2066	156.805	331.25											667	28.4336	27.2742	28.6486	33.2755		668	0.416	668	0.39381
		669	42.7923	89.384	155.931	331.063											668	28.53	27.873	28.4774	33.2626		669	0.416	669	0.39381
		670	42.7527	89.0881	155.931	330.875											669	28.6582	27.6113	28.475	33.3111		670	0.416	670	0.39381
		671	42.7527	89.384	155.931	330.875											670	28.3313	28.0954	28.6492	33.2452		671	0.416	671	0.39481
		672	42.7527	89.0881	156.845	330.687											671	28.8989	28.115	28.6679	33.2803		672	0.416	672	0.39481
		673	42.595	88.8518	156.49	330.687											672	28.4434	28.4438	29.1882	33.2707		673	0.416	673	0.39481
		674	42.7527	88.6745	157.111	330.687											673	29.0871	28.345	29.2378	33.3308		674	0.416	674	0.39481
		675	42.7527	88.6745	156.135	330.499											674	29.1788	28.4808	29.5587	33.2222		675	0.416	675	0.39481
		676	42.7527	88.6745	156.135	330.499											675	29.0529	28.1867	29.621	33.0396		676	0.416	676	0.39481
		677	42.595	88.6745	155.78	330.311											676	28.9529	28.9058	29.8291	33.1172		677	0.416	677	0.39481
		678	42.7923	88.4378	155.78	330.311											677	28.9088	28.8969	30.0961	33.1341		678	0.416	678	0.39481
		679	42.8317	88.0238	154.715	330.311											678	28.3453	29.967	29.7821	33.1378		679	0.416	679	0.39481
		680	42.6345	88.3786	154.272	330.311											679	28.6857	29.8696	29.7531	33.1277		680	0.416	680	0.39481
		681	42.674	88.142	154.183	330.123											680	28.8361	30.3565	29.5821	32.9963		681	0.416	681	0.39481
		682	42.6345	88.142	154.183	330.123											681	29.5138	29.7917	29.4235	32.7905		682	0.416	682	0.39481
		683	42.595	87.9053	154.627	330.123											682	29.3372	29.7149	29.393	32.744		683	0.416	683	0.39481
		684	42.6345	87.8465	153.74	330.123											683	29.6552	29.1878	29.0365	32.7759		684	0.416	684	0.39481
		685	42.5558	87.728	153.03	330.123											684	29.8578	29.3427	28.944	33.0163		685	0.416	685	0.39481
		686	42.6345	87.6098	153.651	330.123											685	29.7704	29.0293	28.7	33.3611		686	0.416	686	0.39481
		687	42.4768	87.3732	153.208	330.123											686	29.1783	29.8799	28.6319	33.7018		687	0.416	687	0.39481
		688	42.5162	87.6098	153.562	330.123											687	29.5417	30.2517	29.2058	34.0022		688	0.416	688	0.39481
		689	42.6345	87.4325	153.311	330.123											688	28.9468	31.3488	29.5934	34.1292		689	0.416	689	0.39481
		690	42.4768	87.5506	152.438	330.123											689	29.5169	31.3701	30.1854	34.0208		690	0.416	690	0.39481
		691	42.4768	87.1366	152.438	329.935											690	29.4202	31.8881	30.2	33.7854		691	0.416	691	0.39481
		692	42.4768	87.5506	152.438	330.123											691	29.4393	31.037	30.2926	33.5805		692	0.416	692	0.39481
		693	42.3192	87.4917	149.482	329.935											692	29.3567	30.5638	30.2428	33.5591		693	0.416	693	0.39481
		694	42.4768	87.728	36.2951	189.409											693	29.1727	29.648	29.928	33.7551		694	0.416	694	0.39481
		695	42.3585	87.728	27.2473	28.0293											694	28.6851	29.359	29.5131	34.1924		695	0.418	695	0.39481
		696	42.2797	86.2497	25.5621	22.9569											695	28.9916	28.2914	29.1905	34.3852		696	0.418	696	0.39481
		697	15.9445	22.3235	21.8366	20.3267											696	28.3265	28.3328	28.712	34.494		697	0.418	697	0.39481
		698	13.0665	14.3993	22.0138	18.8238											697	29.3504	28.3932	29.1961	34.5579		698	0.418	698	0.39481
		699	12.1598	12.0338	19.9736	17.8											698	29.2199	28.9437	29.3654	34.4924		699	0.418	699	0.39481
		700	11.5683	10.6145	19.9736	16.9412											699	29.7595	28.7347	29.828	34.2869		700	0.418	700	0.39481
		701	11.0557	9.96384	18.8205	16.2352											700	29.7322	29.4619	29.6803	34.0505		701	0.418	701	0.39481
		702	10.6615	9.07697	17.5785	15.6819											701	29.8793	29.5252	29.6011	33.8099		702	0.418	702	0.39481
		703	10.3462	8.60372	17.4902	15.1858											702	29.5468	30.0706	29.8027	33.6431		703	0.418	703	0.39481
		704	9.952	8.13084	16.8692	14.7469											703	29.7909	29.9195	29.7021	33.7941		704	0.418	704	0.39481
		705	9.6365	7.83497	16.4254	14.3844											704	29.1748	29.8425	29.6981	33.8091		705	0.418	705	0.39481
		706	9.4	7.48022	15.8044	14.0028											705	29.769	29.1363	29.4839	33.7126		706	0.418	706	0.39481
		707	9.0845	7.00734	15.45	13.6975											706	29.4747	29.0755	29.3652	33.7091		707	0.418	707	0.39481
		708	9.04525	6.71147	15.0951	13.4494											707	29.7456	28.7836	29.5838	33.6764		708	0.418	708	0.39481
		709	8.96625	6.12009	15.3611	13.1631											708	29.3467	29.069	29.4544	33.6228		709	0.418	709	0.39481
		710	8.72975	6.00197	14.563	12.9723											709	29.8141	28.7909	29.6118	33.4945		710	0.418	710	0.39481
		711	8.45375	5.88347	14.208	12.7243											710	29.0865	29.2651	29.3517	33.5165		711	0.418	711	0.39481
		712	8.41425	5.58797	14.2969	12.5145											711	29.2158	29.1544	29.5744	33.5347		712	0.418	712	0.39481
		713	8.21725	5.05584	13.7642	12.3426											712	29.4144	29.2749	30.0393	33.7497		713	0.418	713	0.39481
		714	8.099	4.93734	14.0308	12.1709											713	29.7967	28.7923	30.1277	34.1928		714	0.418	714	0.39481
		715	8.0595	4.99659	13.6759	11.9801											714	29.4185	28.9693	30.1247	34.4674		715	0.418	715	0.39481
		716	7.98075	4.87809	13.2321	11.8275											715	29.9705	28.54	29.9706	34.7079		716	0.418	716	0.39481
		717	7.70475	4.81922	13.4098	11.6748											716	29.3982	28.4582	30.0086	34.6713		717	0.418	717	0.39581
		718	7.70475	4.64184	13.0549	11.5412											717	29.6227	28.4051	29.8842	34.291		718	0.418	718	0.39581
		719	7.66525	4.87809	12.8777	11.4077											718	29.8577	29.3798	29.5351	33.8324		719	0.418	719	0.39581
		720	7.5865	4.75997	12.5228	11.236											719	30.1947	29.399	29.6161	33.4865		720	0.418	720	0.39581
		721	7.42875	4.58259	11.9906	11.1787											720	29.8906	30.2894	29.5092	33.4904		721	0.418	721	0.39581
		722	7.46825	4.52334	11.8129	10.9879											721	30.3189	30.4561	29.6773	33.5551		722	0.418	722	0.39581
		723	7.23175	4.58259	11.6357	10.8735											722	30.0372	30.5773	29.6943	33.8246		723	0.418	723	0.39581
		724	7.15275	4.64184	11.3696	10.778											723	29.9927	30.1824	29.573	34.1602		724	0.418	724	0.39581
		725	7.15275	4.64184	10.8375	10.6635											724	29.2371	30.5675	29.5274	34.331		725	0.418	725	0.39581
		726	7.19225	4.46447	11.724	10.5108											725	29.4006	30.1003	29.4455	34.3443		726	0.418	726	0.39581
		727	6.95575	4.40522	11.2808	10.4536											726	28.9978	30.3576	29.4179	34.1773		727	0.418	727	0.39581
		728	6.995	4.22784	11.1036	10.3582											727	29.4341	30.3614	29.2617	33.8877		728	0.418	728	0.39581
		729	6.798	4.10934	10.7486	10.3391											728	29.5261	30.9259	29.6024	33.7642		729	0.418	729	0.39581
		730	6.798	4.16859	11.1036	10.1293											729	29.6817	30.5855	29.9308	33.9853		730	0.418	730	0.39581
		731	6.95575	3.81384	10.8375	10.0719											730	29.4264	30.8369	30.0712	34.4241		731	0.418	731	0.39581
		732	6.5615	3.69572	11.1036	9.97659											731	29.5449	30.1548	30.268	34.6666		732	0.418	732	0.39581
		733	6.7585	3.34059	11.5468	9.88113											732	28.9236	30.028	30.3778	34.8075		733	0.418	733	0.39581
		734	6.60075	3.34059	11.458	9.8049											733	29.6108	29.7002	30.2207	34.7191		734	0.418	734	0.39581
		735	6.4825	3.10434	11.0147	9.72854											734	29.5505	30.2738	30.0626	34.5673		735	0.418	735	0.39581
		736	6.4825	2.98584	10.8375	9.65219											735	29.9328	30.3627	30.5491	34.3605		736	0.418	736	0.39581
		737	6.4825	2.74922	11.1036	9.59496											736	29.7215	30.8831	30.9976	34.1891		737	0.418	737	0.39581
		738	6.325	2.57184	8.33327	9.49961											737	29.5878	30.6929	31.326	34.1139		738	0.418	738	0.39581
		739	6.325	2.33559	8.33327	9.46138											738	29.5741	30.7992	31.8586	34.395		739	0.418	739	0.39581
		740	6.2065	2.03972	7.46027	9.36603											739	29.3721	30.0561	31.9137	34.9876		740	0.418	740	0.39581
		741	6.2065	2.27634	7.46027	9.3088											740	28.7616	29.7309	31.7023	35.5316		741	0.418	741	0.39581
		742	6.246	1.68497	9.32945	9.27056											741	29.3986	29.0842	31.7573	35.7806		742	0.418	742	0.39581
		743	5.89125	1.92159	83.7521	9.13698											742	28.7487	29.8485	31.2881	35.7554		743	0.418	743	0.39581
		744	6.0095	1.68497	148.595	175.564											743	29.4647	30.0923	30.5935	35.4406		744	0.418	744	0.39581
		745	5.97	1.80309	153.296	332.221											744	29.6823	30.7502	30.2193	35.1044		745	0.418	745	0.39581
		746	26.0765	31.3715	153.651	332.002											745	29.4863	30.6343	30.3246	34.5142		746	0.418	746	0.39581
		747	39.9143	87.2551	154.361	331.814											746	29.8196	30.5993	30.3956	34.1893		747	0.418	747	0.39581
		748	39.8747	88.4967	154.982	332.002											747	29.9053	30.1571	30.3335	34.1887		748	0.418	748	0.39581
		749	39.8747	88.4967	155.425	332.002											748	29.5979	29.9902	30.5919	34.4189		749	0.418	749	0.39581
		750	39.6778	88.2012	155.603	332.19											749	29.8104	29.0342	30.6937	34.7754		750	0.418	750	0.39581
		751	39.7565	88.142	153.119	332.002											750	29.5979	29.0796	30.8279	34.9787		751	0.418	751	0.39581
		752	39.5988	88.2012	153.74	331.814											751	29.9213	28.9318	31.4118	35.105		752	0.418	752	0.39581
		753	39.5988	88.142	153.562	331.814											752	29.6279	29.7731	31.7024	35.1947		753	0.418	753	0.39581
		754	39.7172	88.0238	153.03	331.626											753	29.7424	29.9208	31.8529	35.1923		754	0.418	754	0.39581
		755	39.6382	87.9053	153.296	331.438											754	30.0445	30.2831	31.896	35.121		755	0.418	755	0.39581
		756	39.52	87.7872	153.119	331.25											755	30.0727	29.862	31.389	35.1472		756	0.418	756	0.39581
		757	39.5988	87.6691	153.311	331.063											756	30.0487	30.2511	31.4322	35.4822		757	0.418	757	0.39581
		758	39.5595	87.0777	153.311	330.687											757	30.1224	30.1554	30.9405	35.837		758	0.418	758	0.39681
		759	39.5595	87.4325	153.311	330.499											758	29.7122	30.3083	30.8689	35.949		759	0.418	759	0.39681
		760	39.4412	87.6098	153.311	330.311											759	30.2158	29.8688	30.5702	35.8596		760	0.418	760	0.39681
		761	39.4412	86.9592	153.385	329.935											760	30.0789	30.8451	30.3624	35.6542		761	0.418	761	0.39681
		762	39.4017	87.0777	153.119	329.748											761	29.9195	31.257	30.5134	35.5812		762	0.418	762	0.39681
		763	39.4805	86.3678	153.917	329.56											762	29.8672	31.5688	30.5165	35.5608		763	0.418	763	0.39681
		764	39.2835	87.0777	152.498	329.372											763	30.0011	31.3341	30.5846	35.6245		764	0.418	764	0.39681
		765	39.2835	86.3678	153.828	329.184											764	29.8173	31.5577	30.9376	35.7463		765	0.418	765	0.39681
		766	39.2835	86.4863	152.675	328.996											765	30.2145	30.9212	30.9327	36.012		766	0.418	766	0.39681
		767	39.2835	86.2497	153.385	328.996											766	30.225	30.8564	31.5988	36.0793		767	0.418	767	0.39681
		768	39.323	86.1905	153.474	328.808											767	30.3326	30.2079	31.8702	35.7896		768	0.418	768	0.39681
		769	39.244	86.2497	153.296	328.62											768	30.0061	30.1458	32.3909	35.4753		769	0.418	769	0.39681
		770	39.1653	85.6583	153.119	328.62											769	30.5847	29.6531	32.7153	35.1934		770	0.418	770	0.39681
		771	39.244	85.7176	153.208	328.432											770	30.263	30.0642	32.6579	35.1767		771	0.418	771	0.39681
		772	39.1653	86.1905	152.232	328.432											771	30.485	29.9158	32.6911	35.4252		772	0.418	772	0.39681
		773	39.244	86.0723	153.828	328.245											772	29.9264	30.2577	32.1867	35.9483		773	0.418	773	0.39681
		774	39.047	86.0723	153.208	328.245											773	30.2445	30.4897	31.8822	36.528		774	0.418	774	0.39681
		775	39.1653	85.8357	153.651	328.057											774	30.151	30.9729	31.4709	36.6585		775	0.418	775	0.39681
		776	39.2045	86.2497	152.321	328.057											775	30.4749	30.3907	30.9389	36.588		776	0.418	776	0.39681
		777	39.1257	86.1905	153.03	328.057											776	29.9942	30.4716	30.9184	36.354		777	0.418	777	0.39681
		778	39.2045	86.309	153.208	327.869											777	30.0836	30.2615	30.5359	36.0077		778	0.418	778	0.39681
		779	39.244	86.2497	152.587	327.869											778	29.912	30.5176	30.598	35.9899		779	0.418	779	0.39681
		780	39.0075	86.4271	152.587	327.869											779	30.7523	30.3948	30.4909	36.0763		780	0.418	780	0.39681
		781	39.1653	86.4863	152.232	327.869											780	30.2058	30.966	30.1971	36.2034		781	0.418	781	0.39681
		782	39.2045	86.309	152.675	327.681											781	31.1607	31.0255	30.3689	36.2586		782	0.418	782	0.39681
		783	39.0862	86.3678	152.409	327.681											782	30.8041	31.5622	30.1593	36.3771		783	0.418	783	0.39681
		784	39.047	85.8357	151.611	327.681											783	31.2633	31.3609	30.3527	36.2452		784	0.418	784	0.39681
		785	39.1257	85.9538	151.564	327.681											784	31.2582	31.1152	30.3534	35.8368		785	0.418	785	0.39681
		786	39.323	85.5402	151.564	327.681											785	31.0358	30.2489	30.5398	35.7206		786	0.418	786	0.39681
		787	39.047	85.895	151.564	327.681											786	30.3073	30.7544	30.9127	35.7976		787	0.418	787	0.39681
		788	38.8105	85.4217	151.564	327.681											787	30.9465	30.5196	30.6293	36.1366		788	0.418	788	0.39681
		789	38.8498	85.7176	151.434	327.681											788	30.6278	30.6794	31.0016	36.6227		789	0.418	789	0.39681
		790	38.8105	85.1851	150.691	327.681											789	31.2316	30.8161	30.9715	37.0343		790	0.418	790	0.39681
		791	38.9288	85.2443	150.691	327.681											790	30.7396	31.5279	31.0603	36.9397		791	0.418	791	0.39681
		792	38.692	85.1851	150.691	327.681											791	31.1567	31.0402	31.2275	36.5369		792	0.418	792	0.39681
		793	38.5737	84.9488	114.01	327.681											792	31.1577	31.015	31.0273	36.3404		793	0.418	793	0.39681
		794	38.692	84.5937	32.4808	327.681											793	30.9961	30.5486	31.1394	36.1252		794	0.418	794	0.39681
		795	38.6133	84.3575	24.054	32.1624											794	30.4045	30.9771	30.9318	36.0903		795	0.418	795	0.39681
		796	38.2585	72.3526	20.5603	23.8962											795	30.827	30.8763	30.9022	36.3661		796	0.418	796	0.39681
		797	12.751	15.8776	19.6873	20.8903											796	30.248	31.6796	30.6973	36.6955		797	0.418	797	0.39681
		798	11.0953	11.5606	18.8138	19.0117											797	30.846	31.5778	30.4016	37.041		798	0.418	798	0.39681
		799	10.1095	9.72759	20.2397	17.9144											798	30.5811	31.5449	30.5874	37.1418		799	0.418	799	0.39681
		800	9.597	8.72222	19.3526	16.9603											799	30.5657	31.0082	30.5692	37.0029		800	0.418	800	0.39681
		801	9.32125	7.65759	19.0866	16.2162											800	30.5298	31.0071	31.0113	36.5263		801	0.418	801	0.39681
		802	8.8085	7.71684	17.7563	15.6246											801	30.2941	30.1992	31.1861	36.0981		802	0.418	802	0.39681
		803	8.651	6.88884	18.1995	15.0904											802	30.0386	30.2764	31.1978	36.0677		803	0.418	803	0.39681
		804	8.375	6.71147	16.8692	14.6516											803	30.3514	30.1235	31.5026	36.0761		804	0.418	804	0.39681
		805	7.98075	6.65222	16.7803	14.2699											804	30.0197	31.3891	31.4023	36.4178		805	0.418	805	0.39681
		806	7.90175	6.17934	15.9821	13.9073											805	30.9381	31.6761	31.4438	36.9036		806	0.418	806	0.39781
		807	7.90175	6.12009	15.45	13.6211											806	30.8792	32.2085	31.1101	37.3139		807	0.418	807	0.39781
		808	7.5075	6.41597	16.2482	13.2776											807	30.9968	32.1229	31.0034	37.3772		808	0.418	808	0.39781
		809	7.42875	5.82459	15.1839	12.9723											808	30.8651	32.3462	30.9225	37.3364		809	0.418	809	0.39781
		810	7.23175	5.76534	15.6272	12.8197											809	30.5348	31.7913	30.6865	37.2207		810	0.418	810	0.39781
		811	7.15275	5.64684	15.3611	12.5717											810	29.85	31.7332	31.0832	36.8392		811	0.418	811	0.39781
		812	7.0345	5.35134	15.0951	12.3426											811	29.8535	31.1	31.1262	36.4882		812	0.418	812	0.39781
		813	6.95575	5.17397	15.3611	12.1709											812	29.6073	30.8751	31.0896	36.3869		813	0.418	813	0.39781
		814	6.91625	4.99659	14.6513	11.9992											813	30.0316	30.3151	31.3193	36.4202		814	0.418	814	0.39781
		815	6.8375	4.58259	14.7401	11.8275											814	30.0184	30.9076	31.0875	36.7304		815	0.418	815	0.39781
		816	6.60075	4.70072	11.827	11.6367											815	30.3197	30.562	31.2135	36.9618		816	0.418	816	0.39781
		817	6.60075	4.64184	10.9534	11.4459											816	30.3792	30.8195	31.0591	37.1283		817	0.418	817	0.39781
		818	6.4825	4.22784	10.9534	11.3313											817	30.9175	30.9254	31.0939	36.9589		818	0.418	818	0.39781
		819	6.2855	4.05047	10.0804	11.2168											818	30.8209	32.0033	31.141	36.8818		819	0.418	819	0.39781
		820	6.16725	3.69572	13.0549	11.0833											819	30.9283	31.8836	31.0222	36.783		820	0.418	820	0.39781
		821	6.16725	3.81384	12.345	10.9307											820	30.8241	32.3041	31.5697	36.5529		821	0.418	821	0.39781
		822	6.2065	3.45909	12.345	10.759											821	31.515	32.2903	31.5842	36.4628		822	0.418	822	0.39781
		823	6.08825	3.04509	11.724	10.7207											822	31.2495	32.4631	31.7112	36.5744		823	0.418	823	0.39781
		824	6.08825	2.98584	11.8129	10.5872											823	31.5903	31.6769	31.7834	36.7293		824	0.418	824	0.39781
		825	5.773	2.63109	11.1919	10.4727											824	31.2772	31.8115	31.6334	36.8395		825	0.418	825	0.39781
		826	5.773	2.39447	11.1919	10.3963											825	31.2939	31.5022	31.7018	36.689		826	0.418	826	0.39781
		827	5.8125	2.57184	10.3937	10.2819											826	31.4044	32.19	31.4581	36.5725		827	0.418	827	0.39781
		828	5.694	2.39447	10.5709	10.1865											827	31.4413	32.3911	31.5449	36.3881		828	0.418	828	0.39781
		829	5.5365	2.57184	10.0388	10.0719											828	30.8914	32.6754	31.4099	36.3926		829	0.418	829	0.39781
		830	5.57575	2.57184	10.1276	9.99571											829	31.3074	32.0321	31.3735	36.6656		830	0.418	830	0.39781
		831	5.41825	2.27634	9.50664	9.88113											830	30.7982	32.4393	31.4927	37.0895		831	0.418	831	0.39781
		832	5.33925	2.51297	9.24058	9.82389											831	31.0902	32.0956	31.3018	37.6352		832	0.418	832	0.39781
		833	5.41825	2.45372	9.06339	9.76666											832	31.3202	31.8628	31.4844	38.2162		833	0.418	833	0.39781
		834	5.33925	2.39447	8.35352	9.67131											833	31.6025	30.5822	31.3999	38.3218		834	0.418	834	0.39781
		835	5.2605	2.33559	8.44239	9.57584											834	31.3144	30.3047	31.3908	38.0788		835	0.418	835	0.39781
		836	5.10275	2.33559	8.5307	9.48049											835	31.6902	29.677	31.4995	37.6972		836	0.42	836	0.39781
		837	4.82675	2.45372	8.08745	9.42326											836	31.5249	30.2899	31.3898	37.3906		837	0.42	837	0.39781
		838	4.945	2.33559	7.55533	9.34691											837	31.3974	30.3359	31.5794	37.1544		838	0.42	838	0.39781
		839	4.748	2.57184	7.28927	9.3088											838	30.828	30.2213	31.4051	37.0922		839	0.42	839	0.39781
		840	4.78725	2.51297	4.84014	9.21333											839	31.2719	30.1473	31.3507	37.4324		840	0.42	840	0.39781
		841	4.669	2.03972	4.84014	9.15609											840	31.0648	30.9267	31.3052	37.7856		841	0.42	841	0.40181
		842	4.55075	2.03972	4.84014	9.09886											841	31.4973	30.9225	31.1959	37.9034		842	0.42	842	0.401
		843	4.393	1.86234	59.8616	9.00339											842	31.6754	31.3627	31.4679	37.8647		843	0.42	843	0.401
		844	4.393	1.74422	147.886	169.134											843	31.6279	31.1536	31.4686	37.5072		844	0.42	844	0.401
		845	4.4325	1.50759	151.167	330.046											844	31.666	31.8628	31.6933	37.2097		845	0.42	845	0.401
		846	10.701	51.1227	152.232	329.935											845	31.29	31.8793	31.9406	37.0899		846	0.42	846	0.401
		847	35.5775	85.9538	153.474	329.748											846	30.5885	32.3697	31.8992	37.153		847	0.42	847	0.401
		848	35.8143	86.3678	153.651	329.748											847	30.8252	32.4215	32.0706	37.4111		848	0.42	848	0.402
		849	35.7747	86.1905	153.296	329.935											848	30.4795	32.0914	31.8454	37.916		849	0.42	849	0.402
		850	35.6565	85.7176	153.828	329.935											849	30.9954	31.4045	31.886	38.3928		850	0.42	850	0.402
		851	35.42	85.3628	154.006	329.935											850	31.0925	31.5142	31.8464	38.5198		851	0.42	851	0.402
		852	35.341	84.9488	154.006	329.935											851	31.0482	31.2098	31.8047	38.1709		852	0.42	852	0.402
		853	35.5382	85.2443	154.094	329.748											852	31.4036	31.6123	32.0648	37.6431		853	0.42	853	0.403
		854	35.5382	84.653	153.474	329.56											853	31.2721	31.4549	32.0879	37.3269		854	0.42	854	0.403
		855	35.5382	84.4756	154.094	329.184											854	30.7863	32.1079	32.2096	37.2509		855	0.42	855	0.403
		856	35.5382	84.5348	153.119	328.996											855	31.1579	31.8348	31.9191	37.2575		856	0.42	856	0.403
		857	35.5775	84.653	153.917	328.808											856	31.0471	32.2331	31.9967	37.451		857	0.42	857	0.404
		858	35.5382	84.653	153.562	328.432											857	31.6828	32.0517	32.0966	37.6662		858	0.42	858	0.404
		859	35.5382	84.5937	153.208	328.245											858	31.8854	31.7217	31.9197	37.7148		859	0.42	859	0.404
		860	35.6565	84.4163	153.119	327.869											859	31.7524	31.0183	32.2267	37.4768		860	0.42	860	0.404
		861	35.6565	84.4756	153.03	327.681											860	31.7168	31.555	32.2737	37.364		861	0.42	861	0.404
		862	35.7353	84.4756	153.119	327.493											861	31.287	31.589	32.3365	37.3276		862	0.42	862	0.404
		863	35.6565	84.4756	153.474	327.305											862	31.038	32.4886	32.7149	37.2745		863	0.42	863	0.405
		864	35.9325	84.5937	153.562	327.117											863	30.6475	32.923	32.7661	37.7578		864	0.42	864	0.405
		865	35.893	84.5348	153.651	326.929											864	29.8424	33.569	32.9624	38.3607		865	0.42	865	0.405
		866	35.5382	84.5348	153.119	326.742											865	30.9424	33.3524	32.6379	38.6917		866	0.42	866	0.405
		867	35.8143	84.7122	153.03	326.554											866	31.028	33.8415	32.8888	38.7577		867	0.42	867	0.406
		868	35.7353	84.5348	153.385	326.554											867	31.6104	32.959	32.7463	38.5633		868	0.42	868	0.406
		869	35.6565	84.7122	152.853	326.366											868	31.6863	32.4211	32.4723	38.2308		869	0.42	869	0.406
		870	35.7747	84.5348	152.321	326.178											869	31.6855	31.486	32.5692	37.8983		870	0.42	870	0.406
		871	35.42	84.4163	151.611	326.178											870	31.7437	31.6779	32.2258	37.8006		871	0.42	871	0.406
		872	35.4988	84.5937	151.7	325.99											871	31.2944	31.6771	32.0834	37.9337		872	0.42	872	0.406
		873	35.5775	84.4163	152.498	325.99											872	30.493	32.3516	32.345	38.205		873	0.42	873	0.407
		874	35.3805	84.653	152.054	325.99											873	30.8967	32.271	32.2993	38.6574		874	0.42	874	0.407
		875	35.2623	84.5937	151.7	325.802											874	30.5847	32.7676	32.5867	38.8775		875	0.42	875	0.407
		876	35.341	84.1801	152.054	325.802											875	31.4092	32.7483	32.4646	38.7713		876	0.42	876	0.407
		877	35.065	84.0023	151.966	325.802											876	31.277	32.949	32.6112	38.5023		877	0.42	877	0.408
		878	35.1045	84.1208	151.345	325.614											877	31.7936	32.1078	32.552	38.3105		878	0.42	878	0.408
		879	34.9468	83.9435	152.054	325.614											878	31.1778	32.1117	32.1944	38.2094		879	0.42	879	0.408
		880	34.9862	84.1801	151.167	325.614											879	31.5674	31.852	32.285	38.1822		880	0.42	880	0.408
		881	35.0258	83.6476	151.167	325.614											880	31.7478	32.6852	32.1468	38.2831		881	0.42	881	0.408
		882	34.9862	83.4702	151.434	325.614											881	31.4594	33.2088	32.263	38.7025		882	0.42	882	0.408
		883	34.9075	83.5887	151.877	325.614											882	30.9505	33.6675	32.459	39.1575		883	0.422	883	0.409
		884	35.0258	83.6476	151.788	325.614											883	32.0147	33.2842	32.3248	39.4281		884	0.422	884	0.409
		885	34.789	83.4702	151.611	325.614											884	31.7564	34.0741	32.5232	39.5014		885	0.422	885	0.409
		886	34.6707	83.6476	150.635	325.614											885	32.637	33.802	32.1023	39.3541		886	0.422	886	0.409
		887	34.789	83.2336	151.434	325.426											886	32.4061	33.1106	31.9265	38.9732		887	0.422	887	0.409
		888	34.7103	83.2928	150.901	325.426											887	32.6673	31.8802	32.9275	38.6175		888	0.422	888	0.41
		889	34.6707	83.2336	151.434	325.426											888	32.4101	31.3914	33.6186	38.3919		889	0.422	889	0.41
		890	34.6315	83.1747	150.99	325.426											889	32.7853	30.6288	34.5783	38.3257		890	0.422	890	0.41
		891	34.5132	83.4702	150.99	325.426											890	32.5757	31.2656	34.9769	38.3308		891	0.422	891	0.41
		892	34.5525	82.4648	150.813	325.426											891	33.0217	31.2546	35.2766	38.6743		892	0.422	892	0.41
		893	34.5525	83.1155	112.67	325.426											892	32.7154	31.7097	35.2616	39.2575		893	0.422	893	0.411
		894	34.4738	82.6422	33.4568	318.851											893	32.7333	31.671	34.7087	39.6192		894	0.422	894	0.411
		895	34.5525	80.8685	27.5134	30.6595											894	32.351	32.5624	34.1371	39.657		895	0.422	895	0.411
		896	26.8255	75.4868	24.1429	23.3326											895	32.6726	32.4145	32.8718	39.2774		896	0.422	896	0.411
		897	9.75475	15.5821	22.8126	20.5146											896	31.8624	32.6985	32.3183	38.7865		897	0.422	897	0.411
		898	8.69025	10.91	21.7478	18.8238											897	31.7426	32.697	32.7052	38.4665		898	0.422	898	0.412
		899	7.8625	8.95884	20.6835	17.6664											898	31.249	32.6302	32.5886	38.4805		899	0.422	899	0.412
		900	7.35	7.89422	19.8853	16.7887											899	31.4601	32.395	32.652	38.7074		900	0.422	900	0.412
		901	7.3105	7.12547	18.9983	16.0063											900	31.132	33.0487	32.461	38.8648		901	0.422	901	0.412
		902	6.8375	6.82959	18.4656	15.4338											901	31.8481	32.407	32.6982	39.1171		902	0.422	902	0.412
		903	6.7585	6.00197	18.2884	14.9186											902	31.9887	32.3286	32.7655	39.3751		903	0.422	903	0.412
		904	6.325	5.76534	17.6674	14.5561											903	32.4076	31.914	32.7257	39.372		904	0.424	904	0.413
		905	6.246	5.58797	17.0464	14.0791											904	32.423	32.0531	32.9963	39.0922		905	0.424	905	0.413
		906	5.8125	5.05584	13.5735	13.7738											905	32.5172	31.57	32.8135	38.8138		906	0.424	906	0.413
		907	5.97	4.93734	13.5735	13.4303											906	32.0595	32.1624	32.9697	38.8732		907	0.424	907	0.413
		908	5.65475	4.64184	12.7005	13.1631											907	32.2695	32.3745	32.7942	39.0965		908	0.424	908	0.413
		909	5.497	4.46447	12.7005	12.9342											908	31.5456	32.6884	32.9101	39.6621		909	0.424	909	0.414
		910	5.4575	4.28672	14.208	12.667											909	31.8558	32.5061	32.9425	40.0502		910	0.424	910	0.414
		911	5.29975	4.05047	14.829	12.4762											910	31.4426	32.8276	32.844	40.0831		911	0.424	911	0.414
		912	5.221	3.87309	13.4981	12.2664											911	31.7486	32.2789	33.0981	39.9646		912	0.424	912	0.414
		913	5.024	3.81384	13.7642	12.0373											912	32.2212	32.4656	33.0466	39.7438		913	0.424	913	0.414
		914	4.9055	3.63647	13.3209	11.9229											913	32.3652	32.2792	32.6858	39.4775		914	0.424	914	0.414
		915	4.9055	3.45909	12.6999	11.6939											914	32.1331	32.7838	32.9678	38.942		915	0.424	915	0.415
		916	4.59025	3.45909	11.9906	11.5794											915	32.3333	32.8677	32.6681	38.5823		916	0.426	916	0.415
		917	4.4325	3.22247	11.9018	11.3696											916	31.6034	33.6561	32.9306	38.5185		917	0.426	917	0.415
		918	4.55075	3.34059	12.1678	11.2741											917	32.1734	33.6899	32.9343	38.3312		918	0.426	918	0.415
		919	4.393	2.92659	11.724	11.0833											918	31.9232	33.8258	33.167	38.3004		919	0.426	919	0.416
		920	4.35375	3.16322	11.0147	11.007											919	32.1839	33.0691	33.2646	38.4222		920	0.426	920	0.416
		921	4.1565	2.98584	10.2165	10.8162											920	32.2107	32.7581	33.4587	38.7489		921	0.426	921	0.416
		922	4.1565	2.80847	10.6598	10.778											921	32.3094	32.0229	33.914	38.9102		922	0.426	922	0.416
		923	3.9595	2.74922	10.4826	10.6635											922	32.3141	32.4895	33.9148	39.0481		923	0.426	923	0.416
		924	4.196	2.80847	9.86158	10.5108											923	32.3616	32.4092	33.6544	39.1186		924	0.426	924	0.416
		925	4.257	2.45372	9.41777	10.4536											924	31.8161	33.0117	33.9903	39.0701		925	0.426	925	0.417
		926	4.1565	2.63109	9.24058	10.2819											925	32.1087	33.0056	33.754	39.0267		926	0.426	926	0.417
		927	3.80175	2.69034	8.70845	10.2055											926	31.9927	33.1925	33.873	39.0632		927	0.426	927	0.417
		928	3.84125	2.39447	8.79733	10.1102											927	32.6301	32.6283	33.5642	38.8513		928	0.426	928	0.417
		929	3.84125	2.39447	8.61958	9.97659											928	32.7355	32.5879	33.2889	38.7219		929	0.428	929	0.417
		930	4.09825	1.86234	5.7137	9.91936											929	32.6856	32.044	33.3568	38.716		930	0.428	930	0.418
		931	3.723	2.15784	4.84014	9.84301											930	32.4199	32.3342	33.3381	38.7595		931	0.428	931	0.418
		932	3.723	2.33559	4.84014	9.76666											931	32.6494	32.526	33.423	38.5082		932	0.428	932	0.418
		933	3.6835	2.15784	4.84014	9.67131											932	32.0673	34.0125	33.3807	38.5131		933	0.428	933	0.418
		934	3.6835	2.03972	8.08745	9.57584											933	32.6255	34.4594	33.2956	38.5951		934	0.428	934	0.418
		935	3.7035	1.98047	8.61958	9.51861											934	32.5839	34.8854	33.5328	38.8952		935	0.428	935	0.418
		936	3.644	2.03972	7.64364	9.42326											935	33.0806	34.3353	33.391	39.1866		936	0.428	936	0.419
		937	3.56525	2.09897	7.82139	9.36603											936	33.3257	33.9124	33.4479	39.3028		937	0.428	937	0.419
		938	3.4075	1.80309	7.91027	9.28968											937	33.3036	33.1177	33.2672	39.1705		938	0.428	938	0.419
		939	3.24975	1.68497	7.99858	9.19421											938	32.6812	32.9745	33.1223	38.8861		939	0.43	939	0.419
		940	3.71125	1.80309	7.99858	9.17521											939	32.9197	32.2437	33.2386	38.5633		940	0.43	940	0.419
		941	3.368	1.44834	7.91027	9.06075											940	32.4367	32.7252	33.1985	38.3251		941	0.43	941	0.419
		942	3.32875	1.27097	8.44239	9.06075											941	32.5056	32.8037	33.3821	38.1704		942	0.43	942	0.42
		943	3.1315	1.21172	78.8736	8.94616											942	32.1571	33.5962	33.238	38.4016		943	0.43	943	0.42
		944	3.1315	0.91622	148.773	78.1922											943	32.7659	33.6258	33.5376	38.8043		944	0.43	944	0.42
		945	3.32025	0.73884	151.788	327.909											944	32.4705	33.8033	34.1662	39.2263		945	0.43	945	0.42
		946	11.3317	5.70609	152.587	327.681											945	32.7846	32.9899	34.2096	39.4178		946	0.43	946	0.42
		947	32.2265	82.406	153.385	327.681											946	32.4633	33.0465	34.8133	39.3364		947	0.43	947	0.42
		948	32.3843	84.239	154.982	327.681											947	32.7024	32.8541	34.9038	39.0966		948	0.432	948	0.421
		949	32.3055	83.8842	154.804	327.869											948	32.692	33.0386	34.8349	38.7848		949	0.432	949	0.421
		950	32.3843	83.6476	154.982	327.869											949	33.2605	32.7348	34.6704	38.6741		950	0.432	950	0.421
		951	32.4237	83.5887	154.361	327.681											950	32.8458	33.5697	34.3649	38.6298		951	0.432	951	0.421
		952	32.266	83.5295	154.094	327.681											951	32.9171	33.5954	34.1735	38.7094		952	0.432	952	0.421
		953	32.266	83.0562	154.982	327.117											952	32.4667	33.6291	33.53	38.9877		953	0.432	953	0.421
		954	32.187	83.2928	154.627	326.554											953	32.658	33.2621	33.5449	39.2522		954	0.432	954	0.422
		955	32.187	82.5833	154.183	326.742											954	32.5785	33.5332	33.4365	39.3914		955	0.432	955	0.422
		956	32.187	82.7015	154.094	326.554											955	32.9388	32.9828	33.5643	39.5038		956	0.432	956	0.422
		957	31.99	82.7015	153.651	326.366											956	32.654	33.3418	34.3104	39.7566		957	0.432	957	0.422
		958	31.9505	82.6422	154.361	326.178											957	33.0567	32.992	34.3162	40.0661		958	0.434	958	0.422
		959	32.266	82.406	153.651	325.99											958	32.9852	33.1874	34.2657	40.2598		959	0.434	959	0.422
		960	32.2265	82.2875	152.941	325.614											959	33.1328	33.0132	34.4958	40.341		960	0.434	960	0.423
		961	31.9112	82.3467	153.03	325.426											960	32.4786	33.3375	34.8743	40.3293		961	0.434	961	0.423
		962	32.1082	82.2875	152.853	325.239											961	32.7791	32.7897	35.2265	40.091		962	0.434	962	0.423
		963	31.9505	81.9327	152.764	325.051											962	32.3301	32.9664	35.224	39.8625		963	0.434	963	0.423
		964	32.1478	82.1693	152.941	324.111											963	32.6423	33.0244	35.2944	39.6948		964	0.434	964	0.423
		965	31.9505	81.992	153.119	323.36											964	32.5838	34.0007	35.453	39.7991		965	0.434	965	0.423
		966	31.99	81.992	152.853	323.548											965	32.68	34.0585	35.8815	40.1557		966	0.436	966	0.424
		967	32.2265	81.992	152.587	323.548											966	32.7528	34.695	35.8775	40.5081		967	0.436	967	0.424
		968	31.9505	81.8735	153.208	323.548											967	33.0012	34.5759	35.42	40.7724		968	0.436	968	0.424
		969	31.9505	81.6372	152.853	323.548											968	32.7345	34.7652	34.6815	40.7095		969	0.436	969	0.424
		970	31.793	81.4598	152.232	323.548											969	33.4747	34.3025	34.6706	40.3928		970	0.436	970	0.424
		971	31.7535	81.6372	152.143	323.548											970	33.2979	34.0977	34.2933	40.2214		971	0.436	971	0.424
		972	31.714	81.6372	152.321	323.36											971	33.7155	33.4761	34.081	39.8349		972	0.436	972	0.425
		973	31.7535	81.4598	152.409	323.36											972	32.9663	34.3424	34.2035	39.7723		973	0.436	973	0.425
		974	31.6745	81.4006	152.498	323.36											973	33.2233	34.7646	33.9567	39.6977		974	0.436	974	0.425
		975	31.714	81.7553	152.587	323.36											974	32.781	35.7432	34.5402	39.6893		975	0.436	975	0.425
		976	31.517	81.578	152.941	323.172											975	33.3575	35.6994	34.7064	39.8233		976	0.438	976	0.425
		977	31.517	81.578	152.675	323.172											976	33.4256	35.9787	35.0803	39.7958		977	0.438	977	0.425
		978	31.3592	81.7553	153.208	323.172											977	33.649	35.3174	35.2417	39.84		978	0.438	978	0.426
		979	31.714	81.4598	151.877	323.172											978	33.3242	35.21	34.8875	40.06		979	0.438	979	0.426
		980	31.517	81.6961	152.232	323.172											979	34.1122	34.3952	35.3888	40.4486		980	0.438	980	0.426
		981	31.438	81.3413	152.143	323.172											980	33.824	34.5074	35.428	40.63		981	0.438	981	0.426
		982	31.3987	81.6961	151.877	323.172											981	33.7666	34.3895	35.5845	40.6004		982	0.438	982	0.426
		983	31.3197	81.5187	151.877	322.984											982	32.9736	35.1245	35.598	40.6815		983	0.438	983	0.427
		984	31.2802	81.4598	152.054	322.984											983	33.6988	34.9891	35.0215	40.3207		984	0.44	984	0.427
		985	31.3197	81.3413	151.877	323.172											984	33.2607	35.1565	35.2184	39.8588		985	0.44	985	0.427
		986	31.2015	81.2821	152.054	322.984											985	33.6332	34.4118	34.7095	39.6735		986	0.44	986	0.427
		987	31.2802	80.9273	150.99	322.984											986	33.2309	34.1518	34.6131	39.4566		987	0.44	987	0.427
		988	31.241	81.2821	151.522	322.984											987	33.2337	33.5754	34.2611	39.4101		988	0.44	988	0.427
		989	31.2015	81.2821	151.434	322.984											988	32.6922	34.1605	33.8048	39.7942		989	0.44	989	0.427
		990	31.2015	81.164	151.788	322.796											989	33.2662	33.9884	34.2072	40.1925		990	0.44	990	0.428
		991	31.241	81.2821	151.079	322.984											990	32.8488	34.9394	34.1562	40.4147		991	0.44	991	0.428
		992	31.0437	80.9273	150.813	322.984											991	33.6229	35.0665	34.2475	40.8333		992	0.44	992	0.428
		993	31.0832	80.8685	150.901	322.984											992	32.9779	35.1195	34.392	40.9949		993	0.44	993	0.428
		994	31.0045	81.1047	42.2385	36.4835											993	33.5658	34.2793	34.2183	41.1713		994	0.442	994	0.428
		995	30.965	81.1047	28.0461	24.4598											994	33.3009	33.9258	34.4777	41.3904		995	0.442	995	0.429
		996	24.736	75.6642	24.5861	21.0782											995	32.8266	32.9699	34.336	41.3998		996	0.442	996	0.429
		997	8.0595	15.0496	22.546	19.0117											996	32.0753	33.1279	34.4838	41.0592		997	0.442	997	0.429
		998	7.15275	10.8511	21.0385	17.8											997	32.7493	33.1349	34.2644	40.758		998	0.442	998	0.429
		999	6.7585	8.30822	19.5304	16.8268											998	32.1526	34.2386	34.3436	40.5849		999	0.442	999	0.429
		1000	6.246	7.30284	18.3773	16.0826											999	33.2498	34.7447	35.1151	40.4542		1000	0.442	1000	0.429
		1001	5.89125	6.65222	18.0223	15.4148											1000	32.9505	35.7675	35.2874	40.5091		1001	0.442	1001	0.429
		1002	5.65475	6.00197	17.0464	14.8805											1001	33.9561	35.5559	35.679	40.7514		1002	0.444	1002	0.43
		1003	5.1815	5.58797	16.6914	14.4607											1002	33.756	35.4393	35.7683	40.8648		1003	0.444	1003	0.43
		1004	5.10275	5.41059	16.1593	14.06											1003	33.6938	34.6387	35.8158	41.344		1004	0.444	1004	0.43
		1005	4.86625	4.87809	15.45	13.6784											1004	32.9709	34.8495	35.8589	41.6447		1005	0.444	1005	0.43
		1006	4.78725	4.75997	14.829	13.3539											1005	32.7781	34.4953	35.4344	41.4672		1006	0.444	1006	0.43
		1007	4.59025	4.46447	14.2969	13.0487											1006	32.0696	35.3988	35.1494	41.036		1007	0.444	1007	0.431
		1008	4.4325	4.05047	13.942	12.8387											1007	33.0049	35.7308	34.873	40.8728		1008	0.444	1008	0.431
		1009	4.2355	4.05047	13.942	12.5526											1008	32.149	36.3391	35.3339	40.7269		1009	0.444	1009	0.431
		1010	4.07775	3.63647	13.4981	12.3426											1009	33.0419	35.9207	35.8549	40.6629		1010	0.444	1010	0.431
		1011	4.1565	3.81384	13.0549	12.1328											1010	32.8785	36.0744	35.9151	40.752		1011	0.444	1011	0.431
		1012	4.03825	3.51797	12.6999	11.942											1011	33.3723	35.2045	36.0119	40.9504		1012	0.446	1012	0.431
		1013	4.2725	3.63647	12.345	11.8275											1012	33.0194	35.0043	36.0431	40.9748		1013	0.446	1013	0.431
		1014	4.0285	3.63647	12.079	11.5985											1013	33.258	34.2387	36.0061	41.0554		1014	0.446	1014	0.432
		1015	4.00925	3.34059	11.458	11.4459											1014	32.7182	34.9212	35.6161	41.0549		1015	0.446	1015	0.432
		1016	4.02075	3.28172	11.6357	11.2932											1015	33.8037	35.1658	35.2719	40.9336		1016	0.446	1016	0.432
		1017	4.1835	3.22247	11.6357	11.1405											1016	33.6291	36.5183	35.082	40.9481		1017	0.446	1017	0.432
		1018	3.7305	3.16322	11.724	11.026											1017	34.3302	36.5247	34.8115	41.3696		1018	0.446	1018	0.432
		1019	3.49825	3.04509	11.0147	10.8924											1018	33.7945	36.87	34.5896	41.84		1019	0.446	1019	0.433
		1020	3.70725	2.98584	10.8375	10.7399											1019	34.1534	35.9642	34.8363	42.1678		1020	0.446	1020	0.433
		1021	3.62225	3.16322	11.0147	10.6254											1020	33.7578	36.1848	34.8863	42.2605		1021	0.448	1021	0.433
		1022	3.51375	2.69034	11.0147	10.4918											1021	33.9564	35.395	35.5316	42.3308		1022	0.448	1022	0.433
		1023	3.448	2.69034	10.2165	10.3582											1022	33.3596	34.9685	36.1481	42.1655		1023	0.448	1023	0.433
		1024	3.44425	2.63109	10.3937	10.2819											1023	33.9127	33.8209	36.7429	42.061		1024	0.448	1024	0.433
		1025	3.33575	2.45372	10.3048	10.1483											1024	32.953	33.766	36.3355	42.0314		1025	0.448	1025	0.433
		1026	3.27775	2.69034	10.2165	10.0719											1025	33.7988	33.3421	36.3898	42.1023		1026	0.448	1026	0.434
		1027	3.3435	2.33559	9.59552	9.95748											1026	33.0111	33.4342	36.7349	42.0086		1027	0.448	1027	0.434
		1028	3.26225	2.21709	9.86158	9.90024											1027	33.478	32.8687	37.3789	41.9432		1028	0.448	1028	0.434
		1029	2.93725	2.21709	9.7727	9.76666											1028	33.3976	33.5837	38.6876	41.9857		1029	0.448	1029	0.434
		1030	3.0455	2.21709	8.88564	9.70943											1029	33.682	32.9972	39.629	41.9914		1030	0.448	1030	0.434
		1031	2.99525	2.21709	9.06339	9.61408											1030	33.5241	33.6193	39.7944	41.7707		1031	0.45	1031	0.434
		1032	2.8365	1.68497	9.06339	9.55685											1031	34.3653	33.5212	40.1946	41.6837		1032	0.45	1032	0.435
		1033	2.9525	1.74422	8.88564	9.48049											1032	33.7556	34.1463	39.898	41.8173		1033	0.45	1033	0.435
		1034	2.736	1.80309	8.61958	9.36603											1033	34.4055	34.4073	38.9513	42.1749		1034	0.45	1034	0.435
		1035	2.6315	1.33022	8.88564	9.3088											1034	33.639	35.3799	36.9705	42.4242		1035	0.45	1035	0.435
		1036	2.65075	1.62572	7.73252	9.25156											1035	33.8788	35.8139	35.6613	42.3732		1036	0.45	1036	0.435
		1037	2.6005	1.44834	8.08745	9.21333											1036	33.3846	36.3504	34.4926	42.3687		1037	0.45	1037	0.435
		1038	2.39525	1.21172	7.99858	9.11798											1037	33.7976	36.0724	35.1328	42.1365		1038	0.45	1038	0.436
		1039	2.54625	1.21172	8.61958	9.07974											1038	33.3273	36.4392	36.0056	41.7678		1039	0.452	1039	0.436
		1040	2.55775	0.91622	7.64364	9.00339											1039	33.8673	35.3802	36.3261	41.3984		1040	0.452	1040	0.436
		1041	2.34875	0.67959	7.82139	8.88893											1040	33.3169	35.1609	36.6792	40.9419		1041	0.452	1041	0.436
		1042	1.8305	0.62034	7.99858	8.88893											1041	34.1065	34.291	36.9204	40.643		1042	0.452	1042	0.436
		1043	1.75175	0.67959	83.3972	8.71723											1042	33.41	33.9997	37.189	40.7544		1043	0.452	1043	0.436
		1044	1.791	0.67959	146.91	176.919											1043	34.0754	33.3274	37.0037	41.2794		1044	0.452	1044	0.437
		1045	1.75175	0.20634	150.103	325.257											1044	34.1924	34.1223	36.6348	41.8569		1045	0.452	1045	0.437
		1046	7.0205	72.2345	150.99	325.426											1045	34.5175	34.6375	35.8369	42.5164		1046	0.452	1046	0.437
		1047	28.2843	82.5833	152.587	325.426											1046	34.3664	35.1872	35.0191	43.2627		1047	0.452	1047	0.437
		1048	28.56	82.5241	153.296	325.239											1047	34.8138	35.1417	35.5808	43.1164		1048	0.452	1048	0.437
		1049	28.4025	82.406	151.564	325.426											1048	34.3183	35.4697	35.5333	42.9776		1049	0.454	1049	0.437
		1050	28.2843	82.0508	150.691	325.426											1049	35.4446	34.6763	35.3841	42.7118		1050	0.454	1050	0.437
		1051	28.2447	82.1101	150.691	325.426											1050	34.8397	34.8646	35.2841	42.5693		1051	0.454	1051	0.438
		1052	28.1265	81.6961	150.691	325.239											1051	35.3466	34.1552	35.0861	42.5236		1052	0.454	1052	0.438
		1053	28.087	81.4598	151.877	325.051											1052	34.9775	34.2478	35.2535	42.6973		1053	0.454	1053	0.438
		1054	28.0475	81.7553	152.675	324.863											1053	35.0878	34.1353	35.0472	42.6728		1054	0.454	1054	0.438
		1055	28.0475	81.5187	152.143	324.675											1054	34.6057	35.3994	34.9623	42.7623		1055	0.454	1055	0.438
		1056	27.9688	81.4598	151.877	324.487											1055	34.5612	35.6829	35.0823	42.7952		1056	0.454	1056	0.439
		1057	27.9688	80.9866	151.877	324.111											1056	33.9241	35.9435	35.0807	42.4687		1057	0.456	1057	0.439
		1058	27.8505	80.8685	151.611	323.924											1057	34.6451	35.643	35.4126	41.9763		1058	0.456	1058	0.439
		1059	28.0083	80.8685	152.232	323.548											1058	33.7596	35.8627	35.8541	41.9584		1059	0.456	1059	0.439
		1060	28.0083	80.9866	151.877	323.36											1059	34.621	35.4334	36.2575	42.0826		1060	0.456	1060	0.439
		1061	28.1265	81.1047	150.813	323.172											1060	34.5587	35.8948	36.4755	42.6493		1061	0.456	1061	0.439
		1062	28.1265	80.4545	150.547	322.984											1061	34.7623	35.7442	36.5575	43.3389		1062	0.456	1062	0.439
		1063	28.0083	80.6907	150.458	322.796											1062	34.5278	36.5397	36.7308	43.6664		1063	0.456	1063	0.439
		1064	27.9292	80.6907	150.369	322.608											1063	34.5345	36.2591	36.392	43.6116		1064	0.456	1064	0.44
		1065	28.087	80.6318	149.66	322.233											1064	33.9527	36.1322	36.3481	43.6546		1065	0.456	1065	0.44
		1066	28.0083	80.6318	148.944	322.045											1065	34.5897	35.3032	36.2632	43.3729		1066	0.458	1066	0.44
		1067	27.8505	80.336	148.944	321.857											1066	34.3558	35.0625	35.6494	42.8176		1067	0.458	1067	0.44
		1068	27.8505	80.2771	148.944	321.857											1067	34.5103	34.4832	35.4591	42.1198		1068	0.458	1068	0.44
		1069	27.89	80.5133	148.944	321.669											1068	33.3833	35.2592	35.4888	41.5767		1069	0.458	1069	0.441
		1070	27.89	80.5133	150.724	321.481											1069	34.3627	35.4725	35.3986	41.3402		1070	0.458	1070	0.441
		1071	27.7323	80.2178	149.66	321.481											1070	33.9979	36.2734	35.1411	41.6581		1071	0.458	1071	0.441
		1072	27.811	80.2178	150.014	321.293											1071	34.1567	36.1991	34.8954	41.9804		1072	0.458	1072	0.441
		1073	27.89	80.1586	149.216	321.293											1072	33.9964	36.3511	35.1364	42.2797		1073	0.458	1073	0.441
		1074	27.811	80.1586	149.837	321.105											1073	34.4248	35.5151	35.1852	43.0429		1074	0.46	1074	0.441
		1075	27.89	80.0405	149.837	321.105											1074	34.4683	35.4441	35.4289	43.7678		1075	0.46	1075	0.441
		1076	27.6532	79.8631	149.748	321.105											1075	34.8326	35.0824	35.6538	44.2445		1076	0.46	1076	0.442
		1077	27.6532	79.8631	149.837	320.918											1076	34.4957	35.5922	35.7034	44.1215		1077	0.46	1077	0.442
		1078	27.6532	79.9812	150.369	320.918											1077	34.8902	35.6645	35.6737	43.6179		1078	0.46	1078	0.442
		1079	27.614	79.922	150.281	320.918											1078	34.3636	36.3182	35.6365	43.1478		1079	0.46	1079	0.442
		1080	27.4563	79.922	150.635	320.73											1079	35.1631	36.0527	36.0196	42.5826		1080	0.46	1080	0.442
		1081	27.6532	79.9812	149.837	320.73											1080	34.453	36.0554	36.5005	42.2259		1081	0.46	1081	0.442
		1082	27.6928	79.8631	150.281	320.73											1081	35.0407	35.1081	36.4132	41.6306		1082	0.46	1082	0.442
		1083	27.614	79.5083	149.837	320.73											1082	34.4992	34.6883	37.1194	41.3934		1083	0.46	1083	0.443
		1084	27.7715	79.5672	149.818	320.73											1083	34.1911	34.2514	37.3655	41.7784		1084	0.462	1084	0.443
		1085	27.6532	79.5083	149.818	320.73											1084	33.8938	34.8004	37.0631	42.3277		1085	0.462	1085	0.443
		1086	27.4958	79.4491	149.818	320.73											1085	33.8079	34.5221	37.5377	42.9027		1086	0.462	1086	0.443
		1087	27.535	79.6857	149.818	320.73											1086	33.4848	35.1257	37.591	43.0524		1087	0.462	1087	0.443
		1088	27.7715	79.6265	150.014	320.73											1087	34.3788	35.2474	37.431	43.2189		1088	0.462	1088	0.443
		1089	27.5745	79.6265	150.724	321.105											1088	33.7684	35.6649	37.3422	43.1289		1089	0.462	1089	0.444
		1090	27.4563	79.5083	148.95	320.918											1089	34.6899	35.5004	37.6585	43.0479		1090	0.462	1090	0.444
		1091	27.7323	79.7446	148.773	320.918											1090	34.4031	36.1061	37.5566	43.0368		1091	0.462	1091	0.444
		1092	27.4958	79.6265	149.039	320.918											1091	34.7575	36.2213	37.0478	42.7298		1092	0.464	1092	0.444
		1093	27.3775	80.2178	115.508	320.918											1092	34.5656	36.9582	36.8158	42.7815		1093	0.464	1093	0.444
		1094	27.4958	80.0405	33.0135	36.4835											1093	34.649	36.8981	36.5094	43.1972		1094	0.464	1094	0.444
		1095	27.614	79.6857	26.4491	24.4598											1094	34.3968	36.9505	35.8786	43.2753		1095	0.464	1095	0.444
		1096	21.109	72.2345	23.3447	20.8903											1095	35.0246	35.9287	36.267	43.2034		1096	0.464	1096	0.445
		1097	6.325	14.6356	21.3928	19.0117											1096	34.4929	35.6625	36.1101	43.0397		1097	0.464	1097	0.445
		1098	5.57575	10.4963	19.9736	17.6854											1097	35.1965	35.0022	36.0892	42.8787		1098	0.464	1098	0.445
		1099	4.9845	8.48559	18.9983	16.6932											1098	34.836	35.3525	35.8982	42.6833		1099	0.464	1099	0.445
		1100	4.55075	7.59834	18.6433	15.8918											1099	35.0504	35.4379	36.1298	43.2299		1100	0.464	1100	0.445
		1101	4.11725	7.00734	17.7563	15.243											1100	34.5358	36.6721	35.9963	43.8519		1101	0.466	1101	0.445
		1102	3.9595	6.12009	16.6914	14.766											1101	34.1504	37.2723	36.2073	44.3207		1102	0.466	1102	0.446
		1103	3.84125	5.82459	16.3371	14.308											1102	33.7377	37.8341	36.0493	44.6123		1103	0.466	1103	0.446
		1104	3.60475	5.64684	16.3371	13.9073											1103	34.0484	37.4466	36.4314	44.5264		1104	0.466	1104	0.446
		1105	3.6455	5.11472	15.3611	13.5067											1104	33.4055	37.3917	36.359	44.1369		1105	0.466	1105	0.446
		1106	3.84275	5.11472	14.7401	13.1822											1105	34.3025	36.5244	36.5562	43.9041		1106	0.466	1106	0.446
		1107	3.595	4.81922	14.3852	12.9151											1106	34.102	36.1026	36.5102	43.518		1107	0.466	1107	0.446
		1108	3.5215	4.28672	14.0308	12.667											1107	34.9048	35.116	36.28	43		1108	0.466	1108	0.446
		1109	3.42875	4.34597	13.587	12.3999											1108	35.0013	35.0162	36.0549	42.731		1109	0.466	1109	0.447
		1110	3.21975	4.05047	13.4981	12.19											1109	35.1925	34.3738	36.0859	42.9051		1110	0.468	1110	0.447
		1111	3.15	3.63647	12.966	11.961											1110	35.0934	34.8293	36.1645	42.929		1111	0.468	1111	0.447
		1112	2.93325	3.57722	12.345	11.8084											1111	35.0755	34.4471	36.6358	42.8168		1112	0.468	1112	0.447
		1113	2.941	3.39984	12.2567	11.5985											1112	34.4545	35.0078	36.3012	42.7382		1113	0.468	1113	0.447
		1114	2.54025	3.22247	12.4339	11.4077											1113	35.065	35.3242	36.5808	42.6893		1114	0.468	1114	0.447
		1115	2.26425	2.98584	11.458	11.2741											1114	34.3303	36.6355	36.8569	43.0735		1115	0.468	1115	0.448
		1116	2.30375	2.98584	11.458	11.1405											1115	34.8546	36.8824	37.5746	43.3794		1116	0.468	1116	0.448
		1117	2.22475	2.74922	11.1919	10.9688											1116	34.5406	37.1927	38.0744	43.4083		1117	0.468	1117	0.448
		1118	2.51525	2.57184	11.1919	10.8352											1117	34.7189	36.8123	38.469	43.2942		1118	0.47	1118	0.448
		1119	2.146	2.57184	10.5709	10.7016											1118	34.5121	36.9178	38.8388	43.1791		1119	0.47	1119	0.448
		1120	1.98825	2.27634	10.4826	10.6063											1119	34.7651	36.1464	38.7371	43.0862		1120	0.47	1120	0.448
		1121	1.9095	2.39447	10.4826	10.4536											1120	34.4521	36.3807	38.4856	42.8361		1121	0.47	1121	0.448
		1122	1.98825	2.21709	10.5709	10.3201											1121	34.9862	36.135	38.0634	42.8562		1122	0.47	1122	0.449
		1123	2.39525	2.09897	10.3937	10.2438											1122	34.1847	37.2343	36.9186	43.3111		1123	0.47	1123	0.449
		1124	1.67275	1.86234	9.24058	10.1293											1123	35.1042	37.8113	36.2352	43.5237		1124	0.47	1124	0.449
		1125	1.594	1.98047	9.50664	10.0338											1124	34.7129	38.5303	35.9042	43.6121		1125	0.47	1125	0.449
		1126	1.47575	1.86234	9.24058	9.93848											1125	34.8335	38.0075	35.7043	43.3644		1126	0.47	1126	0.449
		1127	1.2785	1.74422	9.24058	9.82389											1126	35.111	37.7562	35.7975	43.2884		1127	0.47	1127	0.449
		1128	1.954	1.74422	8.61958	9.69043											1127	35.2504	36.84	36.0064	43.1653		1128	0.472	1128	0.449
		1129	1.51525	1.86234	8.88564	9.67131											1128	34.6993	36.7204	36.3813	43.2346		1129	0.472	1129	0.45
		1130	1.5545	1.44834	8.26464	9.59496											1129	35.0569	35.7059	36.4396	43.49		1130	0.472	1130	0.45
		1131	1.318	1.27097	7.91027	9.46138											1130	34.3441	36.0369	36.5007	43.8569		1131	0.472	1131	0.45
		1132	1.19975	1.27097	7.37758	9.40414											1131	34.6928	35.765	36.7405	44.5051		1132	0.472	1132	0.45
		1133	1.68325	1.09359	7.0232	9.3088											1132	34.2568	36.1789	36.3723	44.7988		1133	0.472	1133	0.45
		1134	1.3575	0.91622	6.31333	9.23244											1133	34.6699	35.7384	36.3862	44.5927		1134	0.472	1134	0.45
		1135	1.19975	0.97547	6.4022	9.19421											1134	34.2814	35.3122	36.8443	44.4605		1135	0.474	1135	0.45
		1136	1.042	0.44297	6.04727	9.09886											1135	34.6013	34.7864	37.1728	44.1978		1136	0.474	1136	0.451
		1137	1.0815	0.32484	3.96658	9.04163											1136	34.5457	35.053	37.7812	43.9985		1137	0.474	1137	0.451
		1138	1.26525	0.26559	3.96658	8.96528											1137	35.0571	34.8723	37.8347	43.7141		1138	0.474	1138	0.451
		1139	1.39675	0.44297	3.96658	8.90804											1138	35.0061	35.7507	38.3699	43.6103		1139	0.474	1139	0.451
		1140	1.4665	0.02897	3.09358	8.85081											1139	35.2696	36.1004	38.6124	43.6938		1140	0.474	1140	0.451
		1141	1.122	-0.02991	6.57939	8.77446											1140	34.9528	37.1705	38.2428	43.6009		1141	0.474	1141	0.451
		1142	1.14525	0.14747	--	8.71723											1141	35.4397	36.8435	38.3098	43.3969		1142	0.474	1142	0.452
		1143	1.33475	-0.32578	--	8.65999											1142	34.9657	37.0499	37.6731	43.083		1143	0.474	1143	0.452
		1144	1.0485	-0.26653	--	199.606											1143	35.3571	36.3443	37.1241	43.3361		1144	0.476	1144	0.452
		1145	1.04075	-0.56241	--	322.547											1144	34.8341	36.0579	37.174	43.6684		1145	0.476	1145	0.452
		1146	1.07925	-0.56241	--	322.796											1145	35.4457	35.5798	36.8999	43.8042		1146	0.476	1146	0.452
		1147	0.845	-0.62128	--	322.608											1146	35.2088	35.5728	36.7627	43.8584		1147	0.476	1147	0.452
		1148	0.68725	-0.73978	--	322.796											1147	35.6085	35.2286	36.5284	43.8221		1148	0.476	1148	0.452
		1149	0.49	-0.38503	--	322.796											1148	35.1543	35.7506	36.7251	43.9924		1149	0.476	1149	0.453
		1150	0.64775		--	322.796											1149	35.2201	35.9536	36.9383	44.3677		1150	0.476	1150	0.453
		1151			--	322.796											1150	34.8213	36.5769	36.6461	44.593		1151	0.476	1151	0.453
		1152			--	322.608											1151	34.9953	36.1313	37.1516	44.8517		1152	0.478	1152	0.453
		1153			--	322.421											1152	34.2843	36.705	36.8637	45.2044		1153	0.478	1153	0.453
		1154			--	322.233											1153	35.2736	36.4705	36.8362	45.4211		1154	0.478	1154	0.453
		1155			--	322.045											1154	35.0101	36.9567	37.2144	45.0718		1155	0.478	1155	0.454
		1156			--	321.669											1155	35.5279	36.971	36.9839	44.6736		1156	0.478	1156	0.454
		1157			--	321.481											1156	35.3903	37.4696	37.1342	44.3648		1157	0.478	1157	0.454
		1158			--	321.293											1157	35.0638	37.566	37.001	44.1835		1158	0.478	1158	0.454
		1159			--	320.918											1158	34.7674	37.8424	37.1362	44.3746		1159	0.478	1159	0.454
		1160			--	320.542											1159	34.7716	37.7415	37.2566	44.662		1160	0.478	1160	0.454
		1161			--	320.354											1160	34.0016	37.6782	37.0205	45.0655		1161	0.48	1161	0.454
		1162			--	320.166											1161	34.6816	36.4554	36.8977	45.4085		1162	0.48	1162	0.454
		1163			--	319.978											1162	34.0536	36.3174	36.7203	45.3383		1163	0.48	1163	0.455
		1164			--	319.603											1163	34.6431	35.6499	36.689	45.1292		1164	0.48	1164	0.455
		1165			--	319.603											1164	34.7698	36.2264	37.0903	45.0793		1165	0.48	1165	0.455
		1166			--	319.415											1165	34.7086	36.2773	37.0103	45.1146		1166	0.48	1166	0.455
		1167			--	319.227											1166	34.8004	37.4369	37.4057	45.2086		1167	0.48	1167	0.455
		1168			--	319.039											1167	34.9026	37.9524	37.3356	45.1047		1168	0.48	1168	0.455
		1169			--	318.851											1168	34.472	38.8293	37.7934	45.0262		1169	0.482	1169	0.456
		1170			--	318.663											1169	35.1814	38.4553	37.6471	44.7919		1170	0.482	1170	0.456
		1171			--	318.475											1170	35.0357	38.545	37.6863	44.6007		1171	0.482	1171	0.456
		1172			--	318.475											1171	35.7052	37.8807	37.7192	44.6175		1172	0.482	1172	0.456
		1173			--	318.475											1172	35.5046	37.5773	37.6805	44.6109		1173	0.482	1173	0.456
		1174			--	318.288											1173	35.6371	36.3786	37.1839	44.7568		1174	0.482	1174	0.456
		1175			--	318.1											1174	35.6636	36.4282	37.8311	45.0532		1175	0.482	1175	0.456
		1176			--	318.1											1175	35.4659	35.7632	37.7655	45.3483		1176	0.482	1176	0.457
		1177			--	318.1											1176	34.8963	36.2234	38.1139	45.5652		1177	0.482	1177	0.457
		1178			--	318.1											1177	34.9809	36.0292	37.7734	45.5455		1178	0.484	1178	0.457
		1179			--	318.1											1178	34.5189	36.8223	38.0163	45.2148		1179	0.484	1179	0.457
		1180			--	317.912											1179	35.0999	36.6903	37.6305	45.1831		1180	0.484	1180	0.457
		1181			--	317.912											1180	34.8854	37.5848	37.9645	45.1273		1181	0.484	1181	0.457
		1182			--	318.1											1181	35.1385	37.21	38.0621	45.0611		1182	0.484	1182	0.458
		1183			--	318.1											1182	34.6921	37.0669	37.8023	44.6534		1183	0.484	1183	0.458
		1184			--	318.1											1183	34.9364	36.4501	37.1549	44.2618		1184	0.484	1184	0.458
		1185			--	317.912											1184	34.7513	36.9493	37.3933	44.1105		1185	0.484	1185	0.458
		1186			--	317.912											1185	34.5655	36.6099	37.0573	44.1629		1186	0.486	1186	0.458
		1187			--	317.912											1186	34.4385	37.2202	37.0645	44.279		1187	0.486	1187	0.458
		1188			--	317.724											1187	34.9085	37.2968	36.5761	44.5534		1188	0.486	1188	0.458
		1189			--	317.724											1188	34.8079	37.9097	36.6721	44.8083		1189	0.486	1189	0.458
		1190			--	317.724											1189	34.8858	37.8883	36.6429	45.1284		1190	0.486	1190	0.459
		1191			--	317.724											1190	34.7485	37.9496	37.0403	44.9958		1191	0.486	1191	0.459
		1192			--	317.724											1191	35.0387	36.7334	37.237	44.7377		1192	0.486	1192	0.459
		1193			--	317.724											1192	34.4266	36.7811	37.4005	44.4507		1193	0.486	1193	0.459
		1194			--	266.999											1193	35.0641	36.3766	37.3854	44.5204		1194	0.486	1194	0.459
		1195			--	28.9688											1194	35.1897	36.3764	37.7139	44.677		1195	0.488	1195	0.459
		1196			--	22.5812											1195	35.388	35.9603	37.5483	45.113		1196	0.488	1196	0.46
		1197			--	19.951											1196	35.5981	36.8019	37.7161	45.5914		1197	0.488	1197	0.46
		1198			--	18.2601											1197	35.6044	36.8139	37.263	46.0349		1198	0.488	1198	0.46
		1199			--	17.132											1198	35.3904	37.4365	37.2208	46.0796		1199	0.488	1199	0.46
		1200			--	16.2352											1199	35.3014	37.3977	37.7251	45.7651		1200	0.488	1200	0.46
		1201			--	15.5674											1200	34.3717	37.5988	38.3715	45.4769		1201	0.488	1201	0.46
		1202			--	14.9377											1201	34.9361	36.8812	38.9944	45.4771		1202	0.49	1202	0.46
		1203			--	14.4225											1202	34.8986	37.412	39.628	45.6267		1203	0.49	1203	0.461
		1204			--	14.0028											1203	35.275	37.2633	39.7814	45.8792		1204	0.49	1204	0.461
		1205			--	13.6211											1204	35.641	37.4641	39.7364	46.2439		1205	0.49	1205	0.461
		1206			--	13.2204											1205	35.8039	37.6525	39.1852	46.618		1206	0.49	1206	0.461
		1207			--	12.9533											1206	35.7965	38.6988	38.6372	46.5874		1207	0.49	1207	0.461
		1208			--	12.6861											1207	35.5159	38.8133	37.8592	46.3057		1208	0.49	1208	0.461
		1209			--	12.4381											1208	34.9227	39.4005	37.4348	45.5458		1209	0.49	1209	0.461
		1210			--	12.209											1209	35.1745	38.9422	37.5402	45.0448		1210	0.49	1210	0.462
		1211			--	11.9801											1210	34.4134	38.4485	37.4386	44.7125		1211	0.49	1211	0.462
		1212			--	11.7702											1211	34.9598	37.114	37.5206	44.4076		1212	0.492	1212	0.462
		1213			--	11.5985											1212	34.8859	36.9061	37.5986	44.4027		1213	0.492	1213	0.462
		1214			--	11.3887											1213	34.891	36.3044	37.2605	44.6133		1214	0.492	1214	0.462
		1215			--	11.2168											1214	35.172	36.8811	37.2869	45.224		1215	0.492	1215	0.462
		1216			--	11.0833											1215	35.2918	37.1152	37.0521	45.3972		1216	0.492	1216	0.462
		1217			--	10.9116											1216	34.7735	38.2611	37.0814	45.4716		1217	0.492	1217	0.463
		1218			--	10.778											1217	34.8927	38.6476	37.1655	45.561		1218	0.492	1218	0.463
		1219			--	10.6826											1218	34.6606	38.9233	37.1379	45.4682		1219	0.494	1219	0.463
		1220			--	10.549											1219	35.5472	38.8635	37.5383	45.4677		1220	0.494	1220	0.463
		1221			--	10.3963											1220	35.2543	38.5097	37.624	45.5445		1221	0.494	1221	0.463
		1222			--	10.3201											1221	35.6031	37.292	37.6546	45.3342		1222	0.494	1222	0.463
		1223			--	10.1865											1222	35.7736	36.9547	37.9052	45.0848		1223	0.494	1223	0.463
		1224			--	10.0719											1223	35.8564	35.8587	37.7398	45.0468		1224	0.494	1224	0.464
		1225			--	9.97659											1224	35.4739	36.0241	37.9789	45.1796		1225	0.494	1225	0.464
		1226			--	9.90024											1225	35.7485	35.6592	37.7783	45.0862		1226	0.494	1226	0.464
		1227			--	9.76666											1226	35.3039	36.4817	37.9727	45.5203		1227	0.494	1227	0.464
		1228			--	9.70943											1227	36.1658	36.4096	37.5051	46.1196		1228	0.496	1228	0.464
		1229			--	9.57584											1228	35.965	37.4064	37.7674	46.88		1229	0.496	1229	0.464
		1230			--	9.51861											1229	36.7043	38.1709	38.1803	47.2073		1230	0.496	1230	0.464
		1231			--	9.38503											1230	36.73	38.4795	38.0046	47.408		1231	0.496	1231	0.465
		1232			--	9.3088											1231	36.7358	38.2114	38.7168	47.1817		1232	0.496	1232	0.465
		1233			--	9.27056											1232	36.2298	38.4	39.2303	46.6519		1233	0.496	1233	0.465
		1234			--	9.19421											1233	36.3745	37.7463	39.397	46.0867		1234	0.496	1234	0.465
		1235			--	9.09886											1234	35.811	37.5622	39.7956	45.5183		1235	0.496	1235	0.465
		1236			--	9.02251											1235	36.6138	36.7293	39.5612	45.0559		1236	0.496	1236	0.465
		1237			--	8.96528											1236	35.941	36.492	39.3844	44.8496		1237	0.498	1237	0.465
		1238			--	8.86993											1237	36.4842	35.7649	38.8275	44.6852		1238	0.498	1238	0.466
		1239			--	8.83169											1238	36.3394	36.3607	38.9615	44.7785		1239	0.498	1239	0.466
		1240			--	8.71723											1239	36.5677	36.5201	38.3794	44.8698		1240	0.498	1240	0.466
		1241			--	8.69811											1240	36.1475	36.906	38.0527	45.0872		1241	0.498	1241	0.466
		1242			--	8.65999											1241	36.0045	36.8173	38.9093	45.3171		1242	0.498	1242	0.466
		1243			--	8.60276											1242	35.1687	37.2754	38.7416	45.5074		1243	0.498	1243	0.466
		1244			--	28.0656											1243	35.803	37.1235	38.9123	45.7415		1244	0.498	1244	0.466
		1245			--	319.895											1244	35.343	37.4969	38.5489	46.2375		1245	0.498	1245	0.467
		1246			--	319.603											1245	35.7013	37.2747	38.7683	46.5551		1246	0.5	1246	0.467
		1247			--	319.603											1246	35.4976	37.7493	39.6872	46.6934		1247	0.5	1247	0.467
		1248			--	319.603											1247	35.7292	37.643	40.1363	46.8861		1248	0.5	1248	0.467
		1249			--	319.79											1248	35.5269	38.1487	40.5061	46.979		1249	0.5	1249	0.467
		1250			--	319.79											1249	36.217	38.2438	40.2473	46.7922		1250	0.5	1250	0.467
		1251			--	319.603											1250	36.0753	38.365	40.3006	46.3922		1251	0.5	1251	0.467
		1252			--	319.603											1251	36.7099	37.6487	40.0199	45.9009		1252	0.5	1252	0.468
		1253			--	319.415											1252	35.9508	37.7007	39.289	45.6217		1253	0.5	1253	0.468
		1254			--	319.227											1253	36.3885	37.1794	38.5581	45.8025		1254	0.502	1254	0.468
		1255			--	318.851											1254	36.3691	38.0785	37.5806	46.2942		1255	0.502	1255	0.468
		1256			--	318.663											1255	36.5984	38.2875	38.3785	46.7976		1256	0.502	1256	0.468
		1257			--	318.475											1256	36.4315	39.1662	39.1519	47.1624		1257	0.502	1257	0.468
		1258			--	318.1											1257	36.5341	38.994	39.41	47.4128		1258	0.502	1258	0.468
		1259			--	317.912											1258	36.0014	39.1047	39.6843	47.1057		1259	0.502	1259	0.469
		1260			--	317.536											1259	36.4959	38.413	39.8102	46.814		1260	0.502	1260	0.469
		1261			--	317.348											1260	35.916	38.1324	39.782	46.6407		1261	0.502	1261	0.469
		1262			--	316.972											1261	35.9475	37.5438	39.4596	46.7268		1262	0.502	1262	0.469
		1263			--	316.785											1262	35.3014	37.2066	39.0351	47.0797		1263	0.502	1263	0.469
		1264			--	316.597											1263	35.2574	36.6098	38.4661	47.3451		1264	0.504	1264	0.469
		1265			--	316.409											1264	35.2459	37.2311	37.6637	47.4947		1265	0.504	1265	0.469
		1266			--	316.221											1265	35.9485	37.1855	38.2808	47.5631		1266	0.504	1266	0.469
		1267			--	316.033											1266	35.6127	37.5369	39.0955	47.2823		1267	0.504	1267	0.47
		1268			--	315.845											1267	36.5318	37.1125	39.9511	46.5304		1268	0.504	1268	0.47
		1269			--	315.657											1268	35.7985	37.4884	40.3495	45.5876		1269	0.504	1269	0.47
		1270			--	315.469											1269	36.5282	37.4464	40.6651	45.0528		1270	0.504	1270	0.47
		1271			--	315.469											1270	35.8907	37.8893	41.0192	44.8067		1271	0.504	1271	0.47
		1272			--	315.281											1271	35.9233	37.6854	40.9731	45.0948		1272	0.506	1272	0.47
		1273			--	315.281											1272	35.9996	37.7739	40.6669	45.5509		1273	0.506	1273	0.471
		1274			--	315.094											1273	35.9777	37.229	40.2856	46.1404		1274	0.506	1274	0.471
		1275			--	315.094											1274	35.6388	37.4262	39.3723	46.9788		1275	0.506	1275	0.471
		1276			--	314.906											1275	36.549	37.3361	39.5454	47.5724		1276	0.506	1276	0.471
		1277			--	314.906											1276	35.7109	37.8564	39.3454	47.5632		1277	0.506	1277	0.471
		1278			--	314.718											1277	36.5729	37.5937	39.45	47.002		1278	0.506	1278	0.471
		1279			--	314.718											1278	35.9308	38.1505	39.4591	46.4192		1279	0.506	1279	0.471
		1280			--	314.718											1279	36.5606	38.1411	39.7535	46.0994		1280	0.506	1280	0.471
		1281			--	314.718											1280	35.9765	38.3473	40.2239	45.9295		1281	0.506	1281	0.472
		1282			--	314.718											1281	36.1468	37.9706	40.2218	46.2289		1282	0.508	1282	0.472
		1283			--	314.718											1282	35.6638	38.4352	40.3438	46.8907		1283	0.508	1283	0.472
		1284			--	314.53											1283	35.8693	38.2637	40.0115	47.6634		1284	0.508	1284	0.472
		1285			--	314.53											1284	35.1231	38.9773	40.0281	48.1957		1285	0.508	1285	0.472
		1286			--	314.53											1285	36.0971	39.096	40.0948	48.29		1286	0.508	1286	0.472
		1287			--	314.53											1286	35.1938	39.5468	39.3934	47.9065		1287	0.508	1287	0.472
		1288			--	314.342											1287	36.2986	38.7467	40.5512	47.6765		1288	0.508	1288	0.473
		1289			--	314.53											1288	36.2077	38.8557	41.1223	47.5312		1289	0.508	1289	0.473
		1290			--	314.342											1289	36.5815	38.3423	41.8018	47.512		1290	0.508	1290	0.473
		1291			--	314.53											1290	36.0567	38.5966	41.7019	47.6747		1291	0.51	1291	0.473
		1292			--	314.342											1291	36.2222	38.725	41.4744	47.8467		1292	0.51	1292	0.473
		1293			--	314.342											1292	35.4517	39.633	40.9637	47.9905		1293	0.51	1293	0.473
		1294			--	88.899											1293	36.3288	39.5555	39.9167	47.8447		1294	0.51	1294	0.473
		1295			--	25.775											1294	35.5768	39.9826	39.9984	47.6154		1295	0.51	1295	0.473
		1296			--	21.4539											1295	36.4181	39.548	39.3698	47.2482		1296	0.51	1296	0.474
		1297			--	19.1995											1296	36.0024	39.7204	39.2363	46.89		1297	0.51	1297	0.474
		1298			--	17.6965											1297	36.6392	39.0954	40.0095	46.6713		1298	0.51	1298	0.474
		1299			--	16.6932											1298	36.4324	39.6163	39.9594	46.4935		1299	0.51	1299	0.474
		1300			--	15.8727											1299	36.7358	39.3525	40.2783	46.454		1300	0.512	1300	0.474
		1301			--	15.224											1300	36.1394	39.6184	39.9111	46.6802		1301	0.512	1301	0.474
		1302			--	14.6706											1301	37.091	39.6384	39.9182	46.8269		1302	0.512	1302	0.474
		1303			--	14.1745											1302	36.5312	39.6374	40.7923	47.2241		1303	0.512	1303	0.475
		1304			--	13.7738											1303	37.3249	38.3387	40.807	47.6824		1304	0.512	1304	0.475
		1305			--	13.4112											1304	36.8204	38.2683	41.3397	47.9984		1305	0.512	1305	0.475
		1306			--	13.0487											1305	36.7707	37.9654	41.1059	47.873		1306	0.512	1306	0.475
		1307			--	12.7625											1306	36.0269	38.5888	41.8132	47.7615		1307	0.512	1307	0.475
		1308			--	12.4762											1307	36.2993	38.5696	41.6067	47.3657		1308	0.512	1308	0.475
		1309			--	12.2473											1308	36.0309	39.252	41.1255	47.0008		1309	0.512	1309	0.475
		1310			--	12.0183											1309	36.483	39.3121	40.7063	46.6655		1310	0.514	1310	0.475
		1311			--	11.8084											1310	36.0333	39.9406	40.5992	46.5825		1311	0.514	1311	0.476
		1312			--	11.6176											1311	36.5712	39.6389	40.7281	46.6867		1312	0.514	1312	0.476
		1313			--	11.4268											1312	36.3607	39.5881	41.4398	46.9247		1313	0.514	1313	0.476
		1314			--	11.2551											1313	36.5626	38.7571	41.6624	47.2039		1314	0.514	1314	0.476
		1315			--	11.0643											1314	35.7446	39.0427	41.8029	47.1067		1315	0.514	1315	0.476
		1316			--	10.9498											1315	35.8057	38.8218	42.2908	47.0898		1316	0.514	1316	0.476
		1317			--	10.7971											1316	35.4988	39.6117	43.03	47.323		1317	0.514	1317	0.476
		1318			--	10.6635											1317	36.3317	39.6354	42.9127	47.4512		1318	0.516	1318	0.477
		1319			--	10.5299											1318	36.1453	39.9544	42.7311	47.5022		1319	0.516	1319	0.477
		1320			--	10.3963											1319	36.816	40.2134	42.2777	47.5556		1320	0.516	1320	0.477
		1321			--	10.2819											1320	36.9971	40.4256	41.4895	47.4098		1321	0.516	1321	0.477
		1322			--	10.1865											1321	36.9025	39.1375	41.1909	47.3933		1322	0.516	1322	0.477
		1323			--	10.0529											1322	36.6775	39.115	41.1283	47.3968		1323	0.516	1323	0.477
		1324			--	9.91936											1323	36.6355	38.2834	41.4059	47.428		1324	0.516	1324	0.477
		1325			--	9.82389											1324	35.6889	38.7244	40.4903	47.3727		1325	0.516	1325	0.477
		1326			--	9.74766											1325	36.5022	38.6677	41.366	47.904		1326	0.516	1326	0.478
		1327			--	9.59496											1326	36.5355	39.8376	42.2024	48.5688		1327	0.516	1327	0.478
		1328			--	9.55685											1327	36.9168	39.9481	42.337	48.784		1328	0.518	1328	0.478
		1329			--	9.48049											1328	37.1597	40.2682	42.243	48.8006		1329	0.518	1329	0.478
		1330			--	9.40414											1329	37.0437	40.2592	41.4559	48.5937		1330	0.518	1330	0.478
		1331			--	9.32779											1330	37.5891	40.0172	40.8482	47.9639		1331	0.518	1331	0.478
		1332			--	9.21333											1331	37.8485	38.9864	41.8532	47.4214		1332	0.518	1332	0.478
		1333			--	9.15609											1332	37.5174	38.8504	41.9421	47.1649		1333	0.518	1333	0.479
		1334			--	9.07974											1333	38.0166	38.0965	41.6317	47.1342		1334	0.518	1334	0.479
		1335			--	9.02251											1334	37.4288	38.3118	40.6185	47.6439		1335	0.518	1335	0.479
		1336			--	8.90804											1335	38.2089	37.8199	41.6608	48.3461		1336	0.518	1336	0.479
		1337			--	8.90804											1336	37.9934	38.2014	42.1801	48.9702		1337	0.52	1337	0.479
		1338			--	8.81257											1337	37.7644	37.8021	41.5687	49.3494		1338	0.52	1338	0.479
		1339			--	8.71723											1338	37.5471	38.2902	41.242	49.4857		1339	0.52	1339	0.479
		1340			--	8.65999											1339	36.6547	38.3518	40.6829	49.2441		1340	0.52	1340	0.479
		1341			--	8.60276											1340	36.4801	38.7534	40.6401	48.907		1341	0.52	1341	0.48
		1342			--	8.56452											1341	36.9297	38.5137	40.7213	48.473		1342	0.52	1342	0.48
		1343			--	8.46918											1342	36.211	39.1221	39.7642	48.2992		1343	0.52	1343	0.48
		1344			--	55.2946											1343	37.0127	39.2051	39.198	48.1849		1344	0.52	1344	0.48
		1345			--	316.46											1344	37.1793	39.7322	38.634	48.3196		1345	0.52	1345	0.48
		1346				316.409											1345	37.5289	40.0702	39.218	48.269		1346	0.52	1346	0.48
		1347				316.221											1346	37.3798	41.0191	39.3146	48.132		1347	0.52	1347	0.48
		1348				316.409											1347	37.8576	40.6683	39.9862	47.9941		1348	0.522	1348	0.481
		1349				316.409											1348	37.2067	40.9389	40.6534	47.7207		1349	0.522	1349	0.481
		1350				316.409											1349	37.1436	40.1463	40.6899	47.6244		1350	0.522	1350	0.481
		1351				316.409											1350	37.1773	39.9808	41.5985	48.004		1351	0.522	1351	0.481
		1352				316.221											1351	37.3559	39.0109	41.9479	48.336		1352	0.522	1352	0.481
		1353				316.033											1352	37.5171	39.6943	41.9705	48.2925		1353	0.522	1353	0.481
		1354				315.845											1353	37.6642	40.1133	41.9169	48.2387		1354	0.522	1354	0.481
		1355				315.657											1354	37.7822	41.2711	41.2459	48.3973		1355	0.522	1355	0.481
		1356				315.281											1355	37.8607	41.8431	40.8397	48.5874		1356	0.522	1356	0.481
		1357				315.094											1356	37.7747	42.7769	40.5876	48.5944		1357	0.524	1357	0.482
		1358				314.718											1357	37.6746	41.7079	41.7505	48.6872		1358	0.524	1358	0.482
		1359				314.53											1358	37.5766	41.6469	41.7948	48.8747		1359	0.524	1359	0.482
		1360				314.154											1359	37.6611	40.7968	41.7666	49.0994		1360	0.524	1360	0.482
		1361				313.779											1360	37.8462	40.6905	42.3755	49.1838		1361	0.524	1361	0.482
		1362				313.779											1361	37.6041	39.7917	42.3671	48.961		1362	0.524	1362	0.482
		1363				313.403											1362	37.9545	40.7464	42.0945	48.3622		1363	0.524	1363	0.482
		1364				313.215											1363	37.2847	40.8215	41.5622	47.9429		1364	0.524	1364	0.482
		1365				313.027											1364	37.732	41.2397	40.4981	48.0145		1365	0.524	1365	0.483
		1366				312.839											1365	37.3042	40.5836	39.7311	48.3013		1366	0.524	1366	0.483
		1367				312.651											1366	37.3698	40.7496	39.2974	48.8584		1367	0.526	1367	0.483
		1368				312.464											1367	37.4528	39.6055	39.6981	49.2817		1368	0.526	1368	0.483
		1369				312.464											1368	37.7266	40.0719	39.49	49.4204		1369	0.526	1369	0.483
		1370				312.088											1369	36.6493	39.6126	39.1617	49.2386		1370	0.526	1370	0.483
		1371				312.088											1370	37.3409	39.6503	39.8403	48.8285		1371	0.526	1371	0.483
		1372				311.9											1371	36.9462	38.9202	40.2256	48.5822		1372	0.526	1372	0.484
		1373				311.9											1372	37.3574	39.2478	40.4332	48.1906		1373	0.526	1373	0.484
		1374				311.712											1373	36.9079	38.9556	40.6895	48.1435		1374	0.526	1374	0.484
		1375				311.712											1374	37.5032	39.5862	40.2999	48.6093		1375	0.526	1375	0.484
		1376				311.524											1375	37.567	39.2397	41.0319	49.0877		1376	0.526	1376	0.484
		1377				311.524											1376	38.0825	39.5352	40.8514	49.3565		1377	0.528	1377	0.484
		1378				311.524											1377	37.7447	39.3426	41.3807	49.4463		1378	0.528	1378	0.484
		1379				311.524											1378	37.5314	40.2096	41.4631	49.1578		1379	0.528	1379	0.484
		1380				311.336											1379	36.9042	39.8631	41.7732	48.8577		1380	0.528	1380	0.484
		1381				311.336											1380	37.3663	39.8327	42.9234	48.9316		1381	0.528	1381	0.485
		1382				311.148											1381	36.8555	39.5967	42.8873	49.1626		1382	0.528	1382	0.485
		1383				311.148											1382	37.458	39.7589	42.438	49.2101		1383	0.528	1383	0.485
		1384				311.148											1383	36.4261	39.4918	42.3661	49.141		1384	0.528	1384	0.485
		1385				311.148											1384	37.0431	39.839	41.5398	49.1709		1385	0.528	1385	0.485
		1386				310.961											1385	37.3308	39.3185	42.1343	48.9967		1386	0.528	1386	0.485
		1387				311.148											1386	37.1938	39.5713	41.1516	48.6262		1387	0.528	1387	0.485
		1388				310.961											1387	36.8864	39.5291	40.9104	48.4823		1388	0.53	1388	0.486
		1389				310.961											1388	37.0274	40.6105	41.019	48.1422		1389	0.53	1389	0.486
		1390				310.961											1389	36.5807	40.6971	41.4025	48.0939		1390	0.53	1390	0.486
		1391				310.961											1390	37.293	41.4522	41.6654	48.3185		1391	0.53	1391	0.486
		1392				310.961											1391	37.6308	41.417	41.1278	48.48		1392	0.53	1392	0.486
		1393				310.961											1392	37.4774	41.1758	40.5882	48.5419		1393	0.53	1393	0.486
		1394				39.6773											1393	37.6103	40.3131	40.7068	48.7178		1394	0.53	1394	0.486
		1395				24.4598											1394	38.2386	40.322	39.9957	49.3704		1395	0.53	1395	0.486
		1396				20.7024											1395	38.377	39.8997	40.8848	50.051		1396	0.53	1396	0.486
		1397				18.6358											1396	38.6181	40.4251	40.5609	50.8511		1397	0.53	1397	0.487
		1398				17.3801											1397	38.0645	40.239	40.6621	51.4197		1398	0.532	1398	0.487
		1399				16.3307											1398	37.9385	41.3346	41.245	51.4374		1399	0.532	1399	0.487
		1400				15.5674											1399	38.0916	41.4051	40.8858	51.1803		1400	0.532	1400	0.487
		1401				14.9377											1400	38.4465	41.8368	41.1608	50.7357		1401	0.532	1401	0.487
		1402				14.3844											1401	38.7326	41.0166	40.4572	50.3021		1402	0.532	1402	0.487
		1403				13.8883											1402	37.93	40.9243	40.5835	50.3079		1403	0.532	1403	0.487
		1404				13.4875											1403	38.686	40.2774	40.484	50.7975		1404	0.532	1404	0.487
		1405				13.125											1404	39.1826	40.7714	40.1297	51.3454		1405	0.532	1405	0.488
						12.8197											1405	38.645	40.4401	41.0489	52.0142		1406	0.532	1406	0.488
						12.5526											1406	38.7961	40.8472	40.9617	52.397		1407	0.532	1407	0.488
						12.3045											1407	38.3142	40.3472	41.6195	52.6865		1408	0.534	1408	0.488
						12.0373											1408	38.471	40.6009	41.7649	52.2192		1409	0.534	1409	0.488
						11.8084											1409	38.6051	40.0459	41.6511	51.0337		1410	0.534	1410	0.488
						11.5794											1410	37.8637	40.2941	41.6056	49.7805		1411	0.534	1411	0.488
						11.4459											1411	37.8761	39.7704	41.8468	48.9404		1412	0.534	1412	0.488
						11.236											1412	37.2103	40.4361	42.6708	48.8775		1413	0.534	1413	0.488
						11.026											1413	37.0095	40.4929	42.424	48.8773		1414	0.534	1414	0.489
						10.8924											1414	37.29	41.4222	42.0082	49.2417		1415	0.534	1415	0.489
						10.7399											1415	37.1951	41.5172	42.8332	50.0869		1416	0.534	1416	0.489
						10.5872											1416	37.5504	41.8293	42.5652	50.4393		1417	0.534	1417	0.489
						10.4536											1417	38.4468	41.6008	43.4036	51.2995		1418	0.534	1418	0.489
						10.3201											1418	38.4975	41.4174	43.1619	51.266		1419	0.536	1419	0.489
						10.1674											1419	38.6595	40.3498	42.9334	50.4836		1420	0.536	1420	0.489
						10.1102											1420	38.7328	40.7745	41.9755	50.1034		1421	0.536	1421	0.489
						9.99571											1421	38.7691	40.1253	41.9275	49.9325		1422	0.536	1422	0.49
						9.84301											1422	38.5183	40.5481	41.5639	49.9463		1423	0.536	1423	0.49
						9.76666											1423	38.0632	40.1739	40.752	49.7787		1424	0.536	1424	0.49
						9.63308											1424	37.6433	41.1242	40.2683	49.8804		1425	0.536	1425	0.49
						9.57584											1425	38.1535	41.2659	40.4822	50.288		1426	0.536	1426	0.49
						9.44226											1426	38.1067	41.6303	39.1674	49.9879		1427	0.536	1427	0.49
						9.36603											1427	38.2133	41.4306	40.4896	50.0887		1428	0.536	1428	0.49
						9.3088											1428	38.2487	41.69	42.1697	49.9549		1429	0.536	1429	0.49
						9.19421											1429	38.8803	41.218	43.4336	49.9448		1430	0.538	1430	0.491
						9.09886											1430	38.8501	41.5636	44.4521	50.389		1431	0.538	1431	0.491
						9.04163											1431	39.1341	40.6447	44.8809	50.6304		1432	0.538	1432	0.491
						8.96528											1432	38.865	40.1774	45.1016	51.1639		1433	0.538	1433	0.491
						8.88893											1433	39.2567	39.1244	44.556	51.2657		1434	0.538	1434	0.491
						8.81257											1434	38.254	39.5427	43.6074	51.2698		1435	0.538	1435	0.491
						8.73634											1435	38.767	39.1377	42.0379	51.5534		1436	0.538	1436	0.491
						8.65999											1436	38.5036	39.654	39.5999	51.0265		1437	0.538	1437	0.491
						8.60276											1437	37.9517	40.0598	40.0613	50.3493		1438	0.538	1438	0.491
						8.52641											1438	37.9913	41.6052	40.4516	49.7668		1439	0.538	1439	0.492
						8.48829											1439	38.2173	42.0194	41.0194	49.5571		1440	0.538	1440	0.492
						8.45006											1440	37.3024	42.8885	41.4702	49.6925		1441	0.54	1441	0.492
						8.39283											1441	37.8698	42.4421	41.262	49.8899		1442	0.54	1442	0.492
						8.31647											1442	37.1527	42.1622	41.8385	50.6604		1443	0.54	1443	0.492
						149.384											1443	37.8087	41.2699	41.6416	51.1735		1444	0.54	1444	0.492
						312.968											1444	37.5415	41.3103	42.0404	51.312		1445	0.54	1445	0.492
						313.027											1445	37.8419	40.7714	41.6292	51.5548		1446	0.54	1446	0.492
						312.839											1446	37.9083	41.5204	41.1769	51.0841		1447	0.54	1447	0.492
						313.027											1447	38.1393	41.4521	41.5443	50.681		1448	0.54	1448	0.493
						313.027											1448	37.6196	42.0125	41.0594	50.7696		1449	0.54	1449	0.493
						313.027											1449	38.4902	41.8009	41.7326	51.3259		1450	0.54	1450	0.493
						312.839											1450	38.0359	42.1534	41.1593	51.9803		1451	0.54	1451	0.493
						312.839											1451	38.1689	41.317	41.181	52.6786		1452	0.54	1452	0.493
						312.464											1452	37.9875	41.386	41.3228	53.1078		1453	0.542	1453	0.493
						312.276											1453	37.8948	40.7552	41.3664	53.1259		1454	0.542	1454	0.493
						311.9											1454	37.9455	40.9798	41.9978	52.8796		1455	0.542	1455	0.493
						311.712											1455	37.7442	40.1921	41.4489	52.3934		1456	0.542	1456	0.494
						311.524											1456	37.7221	40.6132	42.1675	51.5639		1457	0.542	1457	0.494
						311.148											1457	37.6432	40.1153	42.1826	50.9737		1458	0.542	1458	0.494
						310.773											1458	37.123	40.2063	42.5664	50.578		1459	0.542	1459	0.494
						310.585											1459	37.2496	39.6919	43.0436	50.5363		1460	0.542	1460	0.494
						310.397											1460	37.3139	40.079	43.2995	50.5343		1461	0.542	1461	0.494
						310.021											1461	37.0828	39.7477	43.3425	50.6428		1462	0.542	1462	0.494
						309.833											1462	37.7072	40.3887	42.748	50.2575		1463	0.542	1463	0.494
						309.645											1463	37.1943	40.5229	43.281	50.1027		1464	0.544	1464	0.494
						309.458											1464	37.8998	41.3851	42.9409	50.6177		1465	0.544	1465	0.495
						309.082											1465	37.9528	41.0582	42.7347	50.8937		1466	0.544	1466	0.495
						308.894											1466	38.0776	41.8391	43.205	51.3853		1467	0.544	1467	0.495
						308.894											1467	37.8631	41.8982	42.774	51.9474		1468	0.544	1468	0.495
						308.706											1468	37.935	42.2897	42.7415	52.5175		1469	0.544	1469	0.495
						308.518											1469	37.284	42.0991	42.098	52.6489		1470	0.544	1470	0.495
						308.33											1470	37.6052	42.937	42.0841	52.5297		1471	0.544	1471	0.495
						308.33											1471	37.3088	42.617	41.6883	52.3279		1472	0.544	1472	0.495
						308.142											1472	37.9993	42.749	42.2297	51.7575		1473	0.544	1473	0.496
						308.142											1473	37.8038	42.429	43.3431	51.5671		1474	0.544	1474	0.496
						308.142											1474	38.4031	42.3314	43.5767	51.6929		1475	0.544	1475	0.496
						307.955											1475	38.5301	41.237	44.6664	52.05		1476	0.544	1476	0.496
						307.955											1476	38.4634	40.663	44.7104	52.5179		1477	0.546	1477	0.496
						307.955											1477	37.7711	39.5504	44.0384	52.7088		1478	0.546	1478	0.496
						307.767											1478	37.9348	39.6417	43.7929	52.6607		1479	0.546	1479	0.496
						307.767											1479	38.0657	38.8047	43.2216	52.1609		1480	0.546	1480	0.496
						307.767											1480	38.1697	39.7703	42.3828	51.9429		1481	0.546	1481	0.496
						307.767											1481	38.4367	39.9843	42.4295	51.9066		1482	0.546	1482	0.497
						307.767											1482	38.6275	40.5944	42.9284	52.2053		1483	0.546	1483	0.497
						307.767											1483	38.8305	40.721	43.0864	53.031		1484	0.546	1484	0.497
						307.579											1484	38.3572	41.1575	42.687	53.3627		1485	0.546	1485	0.497
						307.579											1485	38.3043	41.0076	43.4524	53.3891		1486	0.546	1486	0.497
						307.579											1486	38.6104	41.2557	43.142	52.9481		1487	0.546	1487	0.497
						307.579											1487	38.2643	40.9671	42.6018	52.1714		1488	0.546	1488	0.497
						307.579											1488	38.6463	42.0595	42.6509	51.6851		1489	0.546	1489	0.497
						307.579											1489	39.4406	41.3263	42.5162	51.3166		1490	0.548	1490	0.497
						307.579											1490	38.8701	42.6551	42.1701	51.2854		1491	0.548	1491	0.498
						307.579											1491	39.3896	42.5649	42.0106	51.7519		1492	0.548	1492	0.498
						307.579											1492	38.5812	42.5344	42.3454	52.3095		1493	0.548	1493	0.498
						110.88											1493	38.4293	41.7761	42.3509	52.676		1494	0.548	1494	0.498
						25.775											1494	37.6942	41.4583	42.0906	52.5008		1495	0.548	1495	0.498
						21.266											1495	38.305	40.571	42.5625	52.1476		1496	0.548	1496	0.498
						19.0117											1496	39.0162	40.4228	41.9602	51.7382		1497	0.548	1497	0.498
						17.5087											1497	39.2129	39.6486	41.6416	51.657		1498	0.548	1498	0.498
						16.4642											1498	38.9204	40.1717	41.2456	52.0378		1499	0.548	1499	0.498
						15.6246											1499	39.5986	39.9797	42.3163	52.6678		1500	0.548	1500	0.499
						14.9568											1500	38.7656	40.9785	42.7559	53.5063		1501	0.548	1501	0.499
						14.4035											1501	39.035	40.5692	42.3109	53.824		1502	0.55	1502	0.499
						13.9455											1502	38.1268	41.4248	43.5089	53.7227		1503	0.55	1503	0.499
						13.5067											1503	38.0773	41.5261	43.507	53.2551		1504	0.55	1504	0.499
						13.125											1504	38.0881	41.9894	43.0336	52.0842		1505	0.55	1505	0.499
						12.8197											1505	38.2852	41.4689	42.9522	51.2659		1506	0.55	1506	0.499
						12.5717											1506	37.9686	41.9018	42.0031	50.6757		1507	0.55	1507	0.499
						12.2473											1507	38.48	41.5064	42.4196	50.7404		1508	0.55	1508	0.499
						11.9992											1508	37.7545	41.5979	42.0614	50.9922		1509	0.55	1509	0.5
						11.8084											1509	38.1672	41.1972	43.2859	51.4598		1510	0.55	1510	0.5
						11.6176											1510	38.4379	41.3675	43.2931	52.3741		1511	0.55	1511	0.5
						11.3504											1511	38.9513	40.9624	43.5801	52.6008		1512	0.55	1512	0.5
						11.1787											1512	39.2509	41.9302	44.3972	52.7435		1513	0.55	1513	0.5
						11.026											1513	39.3918	41.5979	44.0015	52.5728		1514	0.55	1514	0.5
						10.8543											1514	39.1814	41.7197	43.5796	52.0228		1515	0.55	1515	0.5
						10.7207											1515	39.252	41.0694	43.7978	52.0964		1516	0.552	1516	0.5
						10.5682											1516	38.3579	41.7177	43.0212	52.4366		1517	0.552	1517	0.5
						10.4155											1517	38.1431	41.5873	43.7171	53.2245		1518	0.552	1518	0.5
						10.301											1518	37.2347	41.9242	43.0085	53.7452		1519	0.552	1519	0.501
						10.1865											1519	37.2271	42.0952	44.0129	53.7589		1520	0.552	1520	0.501
						10.0719											1520	37.8447	42.8996	43.7645	54.0756		1521	0.552	1521	0.501
						9.91936											1521	37.722	42.4953	44.48	53.6211		1522	0.552	1522	0.501
						9.82389											1522	38.1952	42.5656	44.1628	53.0045		1523	0.552	1523	0.501
						9.76666											1523	38.2913	41.9635	44.1212	52.5226		1524	0.552	1524	0.501
						9.59496											1524	37.5529	41.7365	43.8534	52.0751		1525	0.552	1525	0.501
						9.53773											1525	37.9408	40.7077	42.8186	51.6207		1526	0.552	1526	0.501
						9.48049											1526	38.1694	40.9445	42.6266	51.4803		1527	0.552	1527	0.501
						9.36603											1527	38.0383	40.5568	42.6557	51.9698		1528	0.554	1528	0.502
						9.23244											1528	38.7969	41.0875	41.8984	52.3742		1529	0.554	1529	0.502
						9.17521											1529	38.8838	41.3293	42.7182	52.4809		1530	0.554	1530	0.502
						9.11798											1530	39.1166	41.4346	42.0837	52.9501		1531	0.554	1531	0.502
						9.00339											1531	38.9417	40.7772	42.0192	53.1345		1532	0.554	1532	0.502
						8.96528											1532	38.7199	40.9827	41.752	52.9082		1533	0.554	1533	0.502
						8.83169											1533	38.7602	40.887	42.2025	52.6765		1534	0.554	1534	0.502
						8.79358											1534	37.8598	40.8591	42.4841	52.3645		1535	0.554	1535	0.502
						8.75534											1535	38.0894	40.4286	41.9664	52.0465		1536	0.554	1536	0.502
						8.67911											1536	38.2257	41.1608	42.9395	51.6604		1537	0.554	1537	0.503
						8.54553											1537	37.7393	41.0695	42.8687	51.567		1538	0.554	1538	0.503
						8.56452											1538	38.4897	41.7043	43.2855	51.814		1539	0.554	1539	0.503
						8.46918											1539	38.3662	41.8589	43.9401	52.6101		1540	0.554	1540	0.503
						8.37371											1540	38.0421	42.2981	43.0717	53.7653		1541	0.554	1541	0.503
						8.33559											1541	38.2381	41.7845	43.0431	54.202		1542	0.556	1542	0.503
						8.27836											1542	38.0984	41.7147	42.6488	54.2691		1543	0.556	1543	0.503
						206.304											1543	38.3748	41.0284	43.1106	54.2979		1544	0.556	1544	0.503
						309.801											1544	38.5329	40.7648	43.2261	53.9115		1545	0.556	1545	0.503
						309.833											1545	38.8821	40.2561	43.0484	53.2255		1546	0.556	1546	0.503
						309.645											1546	39.1895	40.2358	43.0963	52.3376		1547	0.556	1547	0.504
						309.833											1547	39.5188	39.8806	42.9966	51.7174		1548	0.556	1548	0.504
						309.645											1548	39.2339	40.4436	43.2352	51.9055		1549	0.556	1549	0.504
						309.645											1549	39.3809	40.0884	42.7739	52.7246		1550	0.556	1550	0.504
						309.645											1550	39.4242	40.7217	42.057	53.7472		1551	0.556	1551	0.504
						309.458											1551	39.7747	40.3548	42.873	53.9784		1552	0.556	1552	0.504
						309.27											1552	39.7146	41.345	42.2502	54.227		1553	0.556	1553	0.504
						308.894											1553	38.8817	41.8425	43.2315	54.2165		1554	0.556	1554	0.504
						308.706											1554	39.4182	43.293	43.3696	53.9205		1555	0.556	1555	0.504
						308.33											1555	39.5041	43.7676	44.0947	53.325		1556	0.558	1556	0.505
						307.955											1556	38.9133	44.0557	44.2859	53.3268		1557	0.558	1557	0.505
						307.767											1557	38.8945	44.0296	44.1371	53.9303		1558	0.558	1558	0.505
						307.391											1558	38.6816	44.3461	43.9882	54.3407		1559	0.558	1559	0.505
						307.203											1559	38.934	43.1389	43.2547	54.5168		1560	0.558	1560	0.505
						306.827											1560	39.5179	42.4301	43.4076	54.214		1561	0.558	1561	0.505
						306.64											1561	38.9754	41.1355	43.4492	53.4989		1562	0.558	1562	0.505
						306.452											1562	39.4012	41.1618	43.3193	52.7767		1563	0.558	1563	0.505
						306.264											1563	39.1712	40.305	43.3793	52.3702		1564	0.558	1564	0.505
						305.888											1564	39.1161	40.9417	43.7153	52.3311		1565	0.558	1565	0.505
						305.888											1565	39.2993	40.9811	44.763	52.52		1566	0.558	1566	0.506
						305.512											1566	39.3088	41.0792	44.228	53.6491		1567	0.558	1567	0.506
						305.512											1567	39.6236	40.8809	45.0248	54.8645		1568	0.558	1568	0.506
						305.325											1568	40.3314	41.5009	46.0986	55.0899		1569	0.558	1569	0.506
						305.137											1569	39.4357	41.2216	46.0605	54.9418		1570	0.558	1570	0.506
						305.137											1570	39.9429	41.8109	46.5788	54.2936		1571	0.56	1571	0.506
						304.949											1571	39.8524	41.9051	46.098	53.8583		1572	0.56	1572	0.506
						304.949											1572	39.7059	42.7189	46.2425	53.395		1573	0.56	1573	0.506
						304.761											1573	39.639	43.0263	45.6615	53.0204		1574	0.56	1574	0.506
						304.761											1574	39.5494	44.5616	46.2767	53.0063		1575	0.56	1575	0.507
						304.573											1575	39.4072	44.6687	46.6813	52.867		1576	0.56	1576	0.507
						304.573											1576	39.4199	44.7924	46.4692	53.0784		1577	0.56	1577	0.507
						304.573											1577	39.625	44.2037	48.0097	53.2516		1578	0.56	1578	0.507
						304.573											1578	39.4978	43.874	48.2954	52.885		1579	0.56	1579	0.507
						304.573											1579	38.9841	42.7403	48.1349	52.9827		1580	0.56	1580	0.507
						304.385											1580	39.6595	42.2435	47.8916	53.3986		1581	0.56	1581	0.507
						304.385											1581	39.4741	41.0974	47.534	54.192		1582	0.56	1582	0.507
						304.385											1582	39.1242	41.1673	46.4363	54.7587		1583	0.56	1583	0.507
						304.197											1583	39.572	40.9928	45.946	54.947		1584	0.56	1584	0.507
						304.197											1584	39.8546	41.5648	46.2612	55.1258		1585	0.562	1585	0.507
						304.197											1585	39.4831	41.5649	46.0879	54.9351		1586	0.562	1586	0.508
						304.197											1586	39.3664	42.4222	46.2904	54.4338		1587	0.562	1587	0.508
						304.197											1587	39.8324	42.3191	45.6152	53.77		1588	0.562	1588	0.508
						304.197											1588	39.6446	42.3609	45.6773	52.7092		1589	0.562	1589	0.508
						304.197											1589	39.7083	41.8557	45.677	52.3052		1590	0.562	1590	0.508
						304.197											1590	39.8499	41.7797	45.3223	51.9578		1591	0.562	1591	0.508
						304.197											1591	38.9173	41.1362	45.1452	52.2246		1592	0.562	1592	0.508
						304.197											1592	39.4255	41.7267	43.9202	52.5348		1593	0.562	1593	0.508
						304.197											1593	39.7626	41.6156	44.3981	52.4444		1594	0.562	1594	0.508
						32.1624											1594	39.4651	42.5065	44.1711	52.7228		1595	0.562	1595	0.508
						23.1448											1595	40.2057	42.4428	44.1473	53.2681		1596	0.562	1596	0.509
						19.951											1596	40.243	42.5855	43.9489	53.5052		1597	0.562	1597	0.509
						18.0722											1597	40.4754	42.0202	43.5611	53.8751		1598	0.562	1598	0.509
						16.884											1598	40.7158	42.1923	44.5115	54.1056		1599	0.562	1599	0.509
						16.0063											1599	39.9407	41.6354	44.6985	54.6577		1600	0.562	1600	0.509
						15.1858											1600	40.1389	42.0087	44.8424	55.2236		1601	0.562	1601	0.509
						14.5943											1601	39.6144	41.9275	44.5775	56.01		1602	0.564	1602	0.509
						14.0791											1602	39.6246	43.373	44.3883	56.049		1603	0.564	1603	0.509
						13.6402											1603	39.9676	43.6897	44.7235	55.4122		1604	0.564	1604	0.509
						13.2586											1604	39.8193	44.5886	44.5355	54.7352		1605	0.564	1605	0.509
						12.9151											1605	40.5633	43.9811	45.008	54.1409		1606	0.564	1606	0.509
						12.5907											1606	40.5248	43.7852	44.6707	53.6339		1607	0.564	1607	0.51
						12.3236											1607	39.7087	42.7446	44.9496	53.5824		1608	0.564	1608	0.51
						12.0565											1608	39.9779	42.8695	45.0334	53.7415		1609	0.564	1609	0.51
						11.8275											1609	39.3341	42.4718	45.0011	54.2827		1610	0.564	1610	0.51
						11.6176											1610	39.2446	43.3633	45.0973	55.0581		1611	0.564	1611	0.51
						11.4268											1611	39.4956	43.6781	44.5983	55.7227		1612	0.564	1612	0.51
						11.2168											1612	39.3893	44.6192	45.0647	55.7498		1613	0.564	1613	0.51
						11.0451											1613	39.6834	44.4052	45.0607	55.2843		1614	0.564	1614	0.51
						10.8735											1614	40.3775	44.6984	45.6672	54.6024		1615	0.564	1615	0.51
						10.7399											1615	40.8362	43.6082	45.3415	54.2296		1616	0.564	1616	0.51
						10.5682											1616	40.9599	43.2033	44.8691	54.1283		1617	0.566	1617	0.511
						10.4346											1617	40.6087	42.2621	44.8733	54.5237		1618	0.566	1618	0.511
						10.301											1618	40.8178	42.617	45.0499	55.2046		1619	0.566	1619	0.511
						10.1865											1619	39.9259	42.3223	44.8118	55.5875		1620	0.566	1620	0.511
						10.0529											1620	38.9113	43.4959	45.3406	55.826		1621	0.566	1621	0.511
						9.93848											1621	38.9557	44.32	44.732	56.0941		1622	0.566	1622	0.511
						9.82389											1622	37.9288	44.5778	45.1682	55.7653		1623	0.566	1623	0.511
						9.72854											1623	37.6252	44.9883	44.6835	54.8657		1624	0.566	1624	0.511
						9.59496											1624	38.5463	44.8222	44.8672	54.0134		1625	0.566	1625	0.511
						9.51861											1625	38.9965	44.2319	44.1568	53.6166		1626	0.566	1626	0.511
						9.40414											1626	39.3713	43.9014	43.7013	53.3528		1627	0.566	1627	0.511
						9.36603											1627	38.9937	43.4185	43.7543	53.2691		1628	0.566	1628	0.511
						9.23244											1628	39.2922	42.6363	44.1424	53.849		1629	0.566	1629	0.512
						9.17521											1629	39.2107	42.4624	43.5737	54.3736		1630	0.566	1630	0.512
						9.06075											1630	38.4767	43.0239	44.0527	54.6622		1631	0.566	1631	0.512
						9.00339											1631	38.8372	43.2667	43.5993	54.7815		1632	0.566	1632	0.512
						8.90804											1632	38.7378	42.4696	44.3756	54.9733		1633	0.566	1633	0.512
						8.86993											1633	39.1194	42.8434	43.8052	54.85		1634	0.568	1634	0.512
						8.79358											1634	39.7994	42.6182	44.5521	54.8315		1635	0.568	1635	0.512
[truncated: 7,647 more rows]

## Sheet: Figure 5
	Glucose	H2O2	Error
b	0.01	0.03005	0.05	c
[truncated: 9 more rows]

## Sheet: Figure 6
	b	H2O2	V	Error		Inset	1/H2O2	1/V		c	TMB	V	Error		Inset	1/TMB	1/V
[truncated: 8 more rows]

[truncated: 20 more sheets: Figure 7, Figure S2, Figure S3, Figure S4, Figure S5, Figure S6, Figure S7, Figure S8, Figure S9, Figure S10, Figure S11, Figure 12, Figure S13, Figure S14, Figure S15, Figure S16, Figure S18, Figure S23, Figure S24, Table 1]
